# Supplementary material for: HLA I immunopeptidome of synthetic long peptide pulsed human dendritic cells for therapeutic vaccine design
Source: NPJ Vaccines. 2025 Jan 18;10:12. doi: 10.1038/s41541-025-01069-1 (PMC11742953; doi:10.1038/s41541-025-01069-1)
Supplement: Supplementary file 1 — Supplementary data 1 [file 41541_2025_1069_MOESM1_ESM.xlsx]

## Sheet: duplicates_perName
I2L	Name	Adjuvant	Sequence	N
AAAAAAAAAK	D6 PIC	PIC	AAAAAAAAAK	1
AAAAAAAAAY	D4 AV	AV	AAAAAAAAAY	1
AAAAAAAAAY	D3 AV	AV	AAAAAAAAAY	1
AAAAAAAAAY	D4 PIC	PIC	AAAAAAAAAY	1
AAAAAAAAL	D4 PIC	PIC	AAAAAAAAI;AAAAAAAAL	2
AAAAAAAAL	D6 PIC	PIC	AAAAAAAAI;AAAAAAAAL	2
AAAAAAAAL	D4 AV	AV	AAAAAAAAI;AAAAAAAAL	2
AAAAAAAAL	D1 AV	AV	AAAAAAAAI;AAAAAAAAL	2
AAAAAAAAL	D6 AV	AV	AAAAAAAAL	1
AAAAAAAAM	D4 PIC	PIC	AAAAAAAAM	1
AAAAAAAAM	D4 AV	AV	AAAAAAAAM	1
AAAAAAAAV	D4 AV	AV	AAAAAAAAV	1
AAAAAAAAY	D3 AV	AV	AAAAAAAAY	1
AAAAAAAAY	D2 AV	AV	AAAAAAAAY	1
AAAAAAAAY	D2 PIC	PIC	AAAAAAAAY	1
AAAAAAAAY	D4 AV	AV	AAAAAAAAY	1
AAAAAAAAY	D3 PIC	PIC	AAAAAAAAY	1
AAAAAAAAY	D4 PIC	PIC	AAAAAAAAY	1
AAAAAAALA	D6 AV	AV	AAAAAAALA	1
AAAAAAALQAK	D8 PIC (Prim. DC)	PIC	AAAAAAALQAK	1
AAAAAAALQAKSDEK	D5 PIC	PIC	AAAAAAALQAKSDEK	1
AAAAAAAMA	D4 PIC	PIC	AAAAAAAMA	1
AAAAAAAMA	D4 AV	AV	AAAAAAAMA	1
AAAAAAAQY	D3 AV	AV	AAAAAAAQY	1
AAAAAAAQY	D3 PIC	PIC	AAAAAAAQY	1
AAAAAAASASSS	D3 AV	AV	AAAAAAASASSS	1
AAAAAAASGG	D4 PIC	PIC	AAAAAAASGG	1
AAAAAAASGY	D4 PIC	PIC	AAAAAAASGY	1
AAAAAAATM	D4 AV	AV	AAAAAAATM	1
AAAAAALLY	D4 PIC	PIC	AAAAAALLY	1
AAAAAALLY	D4 AV	AV	AAAAAALLY	1
AAAAAAQSVY	D3 AV	AV	AAAAAAQSVY	1
AAAAAAQSVY	D4 AV	AV	AAAAAAQSVY	1
AAAAAAQSVY	D3 PIC	PIC	AAAAAAQSVY	1
AAAAAAQSVY	D4 PIC	PIC	AAAAAAQSVY	1
AAAAAAVAV	D4 PIC	PIC	AAAAAAVAV	1
AAAAAAVVAY	D4 AV	AV	AAAAAAVVAY	1
AAAAADPL	D4 PIC	PIC	AAAAADPL	1
AAAAAGGGDPP	D3 PIC	PIC	AAAAAGGGDPP	1
AAAAAGSPYS	D3 AV	AV	AAAAAGSPYS	1
AAAAALQAK	D1 AV	AV	AAAAALQAK	1
AAAAALQAK	D4 AV	AV	AAAAALQAK	1
AAAAALQAK	D6 PIC	PIC	AAAAALQAK	1
AAAAALQAK	D4 PIC	PIC	AAAAALQAK	1
AAAAALQAK	D6 AV	AV	AAAAALQAK	1
AAAAANPTL	D4 AV	AV	AAAAANPTL	1
AAAAANPTL	D4 PIC	PIC	AAAAANPTL	1
AAAAAPET	D6 PIC	PIC	AAAAAPET	1
AAAAAQSVY	D3 AV	AV	AAAAAQSVY	1
AAAAAQSVY	D2 AV	AV	AAAAAQSVY	1
AAAAAQSVY	D2 PIC	PIC	AAAAAQSVY	1
AAAAAQSVY	D7 AV (Prim. DC)	AV	AAAAAQSVY	1
AAAAAQSVY	D4 AV	AV	AAAAAQSVY	1
AAAAAQSVY	D3 PIC	PIC	AAAAAQSVY	1
AAAAAQSVY	D4 PIC	PIC	AAAAAQSVY	1
AAAAATMAL	D4 PIC	PIC	AAAAATMAL	1
AAAAATMAL	D4 AV	AV	AAAAATMAL	1
AAAAAVVAY	D2 AV	AV	AAAAAVVAY	1
AAAAAVVAY	D2 PIC	PIC	AAAAAVVAY	1
AAAAAVVAY	D4 AV	AV	AAAAAVVAY	1
AAAAAVVAY	D3 AV	AV	AAAAAVVAY	1
AAAAAVVAY	D4 PIC	PIC	AAAAAVVAY	1
AAAAAVVYA	D4 PIC	PIC	AAAAAVVYA	1
AAAAGAAPAL	D4 AV	AV	AAAAGAAPAL	1
AAAAGAAPAL	D4 PIC	PIC	AAAAGAAPAL	1
AAAAGGDAP	D3 PIC	PIC	AAAAGGDAP	1
AAAAGH	D4 AV	AV	AAAAGH	1
AAAAGRLAL	D1 AV	AV	AAAAGRIAI	1
AAAAGRLAL	D6 AV	AV	AAAAGRIAI	1
AAAALL	D4 PIC	PIC	AAAAII;AAAAIL;AAAALI;AAAALL	4
AAAALL	D6 AV	AV	AAAAII;AAAAIL;AAAALI;AAAALL	4
AAAALFASL	D2 PIC	PIC	AAAALFASL	1
AAAALGRAP	D3 AV	AV	AAAALGRAP	1
AAAALGRAP	D6 PIC	PIC	AAAALGRAP	1
AAAALGRAP	D4 PIC	PIC	AAAALGRAP	1
AAAALGRAP	D1 PIC	PIC	AAAALGRAP	1
AAAALPTLY	D4 PIC	PIC	AAAALPTLY	1
AAAALPTLY	D3 AV	AV	AAAALPTLY	1
AAAALPTLY	D2 AV	AV	AAAALPTLY	1
AAAALPTLY	D4 AV	AV	AAAALPTLY	1
AAAALPTLY	D3 PIC	PIC	AAAALPTLY	1
AAAANPLAL	D4 AV	AV	AAAANPLAL	1
AAAANPLAL	D4 PIC	PIC	AAAANPLAL	1
AAAAPAAAAA	D1 AV	AV	AAAAPAAAAA	1
AAAAPAAAAA	D1 PIC	PIC	AAAAPAAAAA	1
AAAAPP	D6 PIC	PIC	AAAAPP	1
AAAAPRAVA	D6 AV	AV	AAAAPRAVA	1
AAAAPSPVL	D4 AV	AV	AAAAPSPVL	1
AAAAPSPVL	D4 PIC	PIC	AAAAPSPVL	1
AAAAQAAAL	D4 AV	AV	AAAAQAAAL	1
AAAATAAAY	D3 AV	AV	AAAATAAAY	1
AAAATAAAY	D4 AV	AV	AAAATAAAY	1
AAAATAAAY	D4 PIC	PIC	AAAATAAAY	1
AAAAVGGAL	D2 AV	AV	AAAAVGGAL	1
AAAAVGGAL	D2 PIC	PIC	AAAAVGGAL	1
AAAAVGGAL	D4 AV	AV	AAAAVGGAL	1
AAAAVGGAL	D6 AV	AV	AAAAVGGAL	1
AAAAVGGAL	D4 PIC	PIC	AAAAVGGAL	1
AAAAVGGAL	D6 PIC	PIC	AAAAVGGAL	1
AAAAVGGAL	D1 AV	AV	AAAAVGGAL	1
AAAAVGGAL	D3 AV	AV	AAAAVGGAL	1
AAAAVGGAL	D1 PIC	PIC	AAAAVGGAL	1
AAAAVGPAM	D4 AV	AV	AAAAVGPAM	1
AAAAVGPAM	D4 PIC	PIC	AAAAVGPAM	1
AAAAVGPAM	D2 PIC	PIC	AAAAVGPAM	1
AAAAVGPAM	D1 AV	AV	AAAAVGPAM	1
AAAAVGPAM	D3 AV	AV	AAAAVGPAM	1
AAAAVGPAM	D3 PIC	PIC	AAAAVGPAM	1
AAAAVGPAM	D2 AV	AV	AAAAVGPAM	1
AAAAVL	D6 PIC	PIC	AAAAVI;AAAAVL	2
AAAAVLPTV	D5 AV	AV	AAAAVIPTV	1
AAAAVLPTV	D4 PIC	PIC	AAAAVIPTV	1
AAAAVLPTV	D5 PIC	PIC	AAAAVIPTV	1
AAAAVNSAL	D4 AV	AV	AAAAVNSAL	1
AAAAVSSAK	D4 PIC	PIC	AAAAVSSAK	1
AAAAVSSAK	D6 PIC	PIC	AAAAVSSAK	1
AAADASPSL	D4 PIC	PIC	AAADASPSL	1
AAAEASLNK	D4 AV	AV	AAAEASLNK	1
AAAEASLNK	D6 AV	AV	AAAEASLNK	1
AAAEGAVL	D4 PIC	PIC	AAAEGAVL	1
AAAEGAVL	D2 PIC	PIC	AAAEGAVL	1
AAAESSTSL	D3 AV	AV	AAAESSTSL	1
AAAESSTSL	D2 AV	AV	AAAESSTSL	1
AAAESSTSL	D4 AV	AV	AAAESSTSL	1
AAAEVLQVY	D4 PIC	PIC	AAAEVLQVY	1
AAAEVLQVY	D2 AV	AV	AAAEVLQVY	1
AAAEVLQVY	D2 PIC	PIC	AAAEVLQVY	1
AAAEVLQVY	D4 AV	AV	AAAEVLQVY	1
AAAEVLQVY	D3 AV	AV	AAAEVLQVY	1
AAAGAGPEM	D4 AV	AV	AAAGAGPEM	1
AAAGAGPEM	D4 PIC	PIC	AAAGAGPEM	1
AAAGARAQL	D6 AV	AV	AAAGARAQL	1
AAAGPGAAL	D4 AV	AV	AAAGPGAAL	1
AAAGPGAAL	D4 PIC	PIC	AAAGPGAAL	1
AAAGPQSLK	D6 PIC	PIC	AAAGPQSLK	1
AAAGRSPHL	D4 PIC	PIC	AAAGRSPHL	1
AAAGSGAEF	D2 AV	AV	AAAGSGAEF	1
AAAGSGAEF	D2 PIC	PIC	AAAGSGAEF	1
AAAGSGAEF	D1 PIC	PIC	AAAGSGAEF	1
AAAGSGAEF	D3 PIC	PIC	AAAGSGAEF	1
AAAGSGAEF	D4 PIC	PIC	AAAGSGAEF	1
AAAGSGAEF	D1 AV	AV	AAAGSGAEF	1
AAAGSGAEF	D3 AV	AV	AAAGSGAEF	1
AAAGSPLSL	D2 AV	AV	AAAGSPLSL	1
AAAGSPLSL	D1 AV	AV	AAAGSPLSL	1
AAAGSPLSL	D4 AV	AV	AAAGSPLSL	1
AAAGSPLSL	D3 AV	AV	AAAGSPLSL	1
AAAGSPLSL	D4 PIC	PIC	AAAGSPLSL	1
AAAGSPLSL	D1 PIC	PIC	AAAGSPLSL	1
AAAGTGGVM	D4 AV	AV	AAAGTGGVM	1
AAAGVFALL	D4 AV	AV	AAAGVFALL	1
AAAGVSAAF	D3 PIC	PIC	AAAGVSAAF	1
AAAGVSAAF	D4 PIC	PIC	AAAGVSAAF	1
AAAGVSAAF	D2 PIC	PIC	AAAGVSAAF	1
AAAGVSAAF	D4 AV	AV	AAAGVSAAF	1
AAALAYGLDRT	D4 AV	AV	AAAIAYGLDRT	1
AAALEAAAKK	D4 PIC	PIC	AAAIEAAAKK	1
AAALKALEL	D4 PIC	PIC	AAAIKALEL	1
AAALKALEL	D4 AV	AV	AAAIKALEL	1
AAAKALRL	D6 AV	AV	AAAKALRI	1
AAAKAPTKAAPKQKLVKPVKVSAPRVGGK	D4 PIC	PIC	AAAKAPTKAAPKQKIVKPVKVSAPRVGGK	1
AAAKAPTKAAPKQKLVKPVKVSAPRVGGKR	D6 AV	AV	AAAKAPTKAAPKQKIVKPVKVSAPRVGGKR	1
AAAKLALR	D6 PIC	PIC	AAAKLALR	1
AAAKPTPPK	D6 PIC	PIC	AAAKPTPPK	1
AAAKPTPPK	D4 AV	AV	AAAKPTPPK	1
AAALAVLL	D4 PIC	PIC	AAALAVIL	1
AAALAVLL	D4 AV	AV	AAALAVIL	1
AAALLLH	D6 AV	AV	AAALIIH;AAALLLH	2
AAALLLHHV	D4 PIC	PIC	AAALIIHHV	1
AAALLLHHV	D6 PIC	PIC	AAALIIHHV	1
AAALPAAAL	D4 PIC	PIC	AAALPAAAL	1
AAALPAAAL	D2 PIC	PIC	AAALPAAAL	1
AAALPAAAL	D4 AV	AV	AAALPAAAL	1
AAALPAAAL	D6 PIC	PIC	AAALPAAAL	1
AAALTAAAL	D4 AV	AV	AAALTAAAL	1
AAALVLKAK	D6 PIC	PIC	AAALVLKAK	1
AAANKA	D5 AV	AV	AAANKA	1
AAANPTLAF	D4 AV	AV	AAANPTLAF	1
AAANPTLAF	D4 PIC	PIC	AAANPTLAF	1
AAANPTLAF	D2 AV	AV	AAANPTLAF	1
AAAPAAAAT	D4 PIC	PIC	AAAPAAAAT	1
AAAPAAAAT	D4 AV	AV	AAAPAAAAT	1
AAAPAAPTL	D4 AV	AV	AAAPAAPTL	1
AAAPAAPTL	D4 PIC	PIC	AAAPAAPTL	1
AAAPAGDAV	D2 PIC	PIC	AAAPAGDAV	1
AAAPAGDAV	D4 PIC	PIC	AAAPAGDAV	1
AAAPAGTTF	D4 AV	AV	AAAPAGTTF	1
AAAPAGTTF	D3 AV	AV	AAAPAGTTF	1
AAAPAGTTF	D4 PIC	PIC	AAAPAGTTF	1
AAAPALMSY	D4 AV	AV	AAAPAIMSY	1
AAAPALMSY	D4 PIC	PIC	AAAPAIMSY	1
AAAPAPVST	D1 AV	AV	AAAPAPVST	1
AAAPASGAL	D4 PIC	PIC	AAAPASGAL	1
AAAPASGAL	D4 AV	AV	AAAPASGAL	1
AAAPASGEM	D4 PIC	PIC	AAAPASGEM	1
AAAPEAPVY	D4 PIC	PIC	AAAPEAPVY	1
AAAPEAPVY	D4 AV	AV	AAAPEAPVY	1
AAAPHTVSY	D4 AV	AV	AAAPHTVSY	1
AAAPHTVSY	D4 PIC	PIC	AAAPHTVSY	1
AAAPNPASL	D4 PIC	PIC	AAAPNPASL	1
AAAPNPASL	D2 PIC	PIC	AAAPNPASL	1
AAAPNPASL	D4 AV	AV	AAAPNPASL	1
AAAPPAAAA	D4 AV	AV	AAAPPAAAA	1
AAAPPAAAA	D4 PIC	PIC	AAAPPAAAA	1
AAAPPLTL	D4 AV	AV	AAAPPLTL	1
AAAPPLTL	D4 PIC	PIC	AAAPPLTL	1
AAAPPSGSR	D6 PIC	PIC	AAAPPSGSR	1
AAAPPSPAW	D4 AV	AV	AAAPPSPAW	1
AAAPPSPAW	D4 PIC	PIC	AAAPPSPAW	1
AAAPQRSQSPL	D6 AV	AV	AAAPQRSQSPL	1
AAAPTSKAK	D6 PIC	PIC	AAAPTSKAK	1
AAAPTSKAK	D4 AV	AV	AAAPTSKAK	1
AAAPVLTPA	D4 AV	AV	AAAPVLTPA	1
AAAPVPTTTL	D4 AV	AV	AAAPVPTTTL	1
AAAPVPTTTL	D4 PIC	PIC	AAAPVPTTTL	1
AAAPVVPAV	D4 AV	AV	AAAPVVPAV	1
AAAPVVPAV	D4 PIC	PIC	AAAPVVPAV	1
AAAPVVPAV	D5 PIC	PIC	AAAPVVPAV	1
AAAQNALKK	D4 PIC	PIC	AAAQNAIKK	1
AAAQNALKK	D6 PIC	PIC	AAAQNAIKK	1
AAAQNALKK	D5 PIC	PIC	AAAQNAIKK	1
AAAQNALKK	D4 AV	AV	AAAQNAIKK	1
AAAQNALKK	D6 AV	AV	AAAQNAIKK	1
AAAQNALKK	D5 AV	AV	AAAQNAIKK	1
AAARLAAA	D1 AV	AV	AAARLAAA	1
AAARLAAA	D1 PIC	PIC	AAARLAAA	1
AAASAFTSL	D4 PIC	PIC	AAASAFTSL	1
AAASAFTSL	D2 AV	AV	AAASAFTSL	1
AAASAFTSL	D2 PIC	PIC	AAASAFTSL	1
AAASAFTSL	D4 AV	AV	AAASAFTSL	1
AAASPSAML	D4 AV	AV	AAASPSAML	1
AAASPSAML	D4 PIC	PIC	AAASPSAML	1
AAASPSAVF	D2 PIC	PIC	AAASPSAVF	1
AAASPSAVF	D4 AV	AV	AAASPSAVF	1
AAASPSAVF	D1 PIC	PIC	AAASPSAVF	1
AAASPSAVF	D6 AV	AV	AAASPSAVF	1
AAASPSAVF	D3 PIC	PIC	AAASPSAVF	1
AAASPSAVF	D4 PIC	PIC	AAASPSAVF	1
AAASPSAVF	D3 AV	AV	AAASPSAVF	1
AAASPSAVF	D6 PIC	PIC	AAASPSAVF	1
AAASQRSSSL	D6 PIC	PIC	AAASQRSSSL	1
AAASQRSSSL	D6 AV	AV	AAASQRSSSL	1
AAASQRSSSL	D1 PIC	PIC	AAASQRSSSL	1
AAASTHGAL	D6 AV	AV	AAASTHGAL	1
AAASTLVHK	D2 PIC	PIC	AAASTLVHK	1
AAASTLVHK	D4 AV	AV	AAASTLVHK	1
AAASTLVHK	D6 PIC	PIC	AAASTLVHK	1
AAASTLVHK	D4 PIC	PIC	AAASTLVHK	1
AAASTLVHK	D6 AV	AV	AAASTLVHK	1
AAASTLVHK	D2 AV	AV	AAASTLVHK	1
AAATAAPSL	D4 AV	AV	AAATAAPSL	1
AAATAAPSL	D4 PIC	PIC	AAATAAPSL	1
AAATGGSVL	D4 AV	AV	AAATGGSVL	1
AAATGGSVL	D4 PIC	PIC	AAATGGSVL	1
AAATGRLLL	D6 PIC	PIC	AAATGRLLL	1
AAATKKPAPEKKPAEKKPTTEEKKPAA	D5 AV	AV	AAATKKPAPEKKPAEKKPTTEEKKPAA	1
AAATPALKK	D4 PIC	PIC	AAATPAIKK	1
AAATPALKK	D5 AV	AV	AAATPAIKK	1
AAATPALKK	D4 AV	AV	AAATPAIKK	1
AAATPALKK	D6 PIC	PIC	AAATPAIKK	1
AAATSALVK	D6 AV	AV	AAATSALVK	1
AAAVALSSL	D4 AV	AV	AAAVALSSL	1
AAAVALSSL	D4 PIC	PIC	AAAVALSSL	1
AAAVGLEL	D4 PIC	PIC	AAAVGLEL	1
AAAVGLEL	D4 AV	AV	AAAVGLEL	1
AAAVPTRSY	D3 PIC	PIC	AAAVPTRSY	1
AAAVPTRSY	D3 AV	AV	AAAVPTRSY	1
AAAVPTRSY	D2 AV	AV	AAAVPTRSY	1
AAAVPTRSY	D2 PIC	PIC	AAAVPTRSY	1
AAAVPTRSY	D4 AV	AV	AAAVPTRSY	1
AAAVPTRSY	D4 PIC	PIC	AAAVPTRSY	1
AAAVRHVL	D5 AV	AV	AAAVRHVL	1
AAAVRHVL	D5 PIC	PIC	AAAVRHVL	1
AAAVRHVL	D3 PIC	PIC	AAAVRHVL	1
AAAVSFLSK	D4 AV	AV	AAAVSFISK	1
AAAVSFLSK	D6 PIC	PIC	AAAVSFISK	1
AAAVSFLSK	D4 PIC	PIC	AAAVSFISK	1
AAAVSFLSK	D6 AV	AV	AAAVSFISK	1
AAAWPLLL	D1 AV	AV	AAAWPLLL	1
AAAYPHTSL	D4 PIC	PIC	AAAYPHTSL	1
AAAYPHTSL	D2 PIC	PIC	AAAYPHTSL	1
AAAYPHTSL	D4 AV	AV	AAAYPHTSL	1
AAAYPHTSL	D6 PIC	PIC	AAAYPHTSL	1
AAAYPHTSL	D2 AV	AV	AAAYPHTSL	1
AADAGTFL	D5 PIC	PIC	AADAGTFL	1
AADDPDSSM	D5 PIC	PIC	AADDPDSSM	1
AADDTELSF	D5 PIC	PIC	AADDTEISF	1
AADDTELSF	D5 AV	AV	AADDTEISF	1
AADEDEVSF	D5 PIC	PIC	AADEDEVSF	1
AADEDEVSF	D5 AV	AV	AADEDEVSF	1
AADEPAYL	D4 AV	AV	AADEPAYL	1
AADEPAYL	D4 PIC	PIC	AADEPAYL	1
AADEPVYL	D2 AV	AV	AADEPVYI	1
AADEPVYL	D2 PIC	PIC	AADEPVYI	1
AADEPVYL	D5 PIC	PIC	AADEPVYI	1
AADEPVYL	D5 AV	AV	AADEPVYI	1
AADEPVYL	D4 AV	AV	AADEPVYI	1
AADEPVYL	D8 PIC (Prim. DC)	PIC	AADEPVYI	1
AADEPVYL	D4 PIC	PIC	AADEPVYI	1
AADEPVYL	D8 AV (Prim. DC)	AV	AADEPVYI	1
AADEPVYLA	D5 AV	AV	AADEPVYIA	1
AADEVLAVL	D5 AV	AV	AADEVLAVL	1
AADEVLAVL	D5 PIC	PIC	AADEVLAVL	1
AADFELGHF	D5 PIC	PIC	AADFEIGHF	1
AADFVESK	D2 AV	AV	AADFVESK	1
AADGKGVVV	D5 PIC	PIC	AADGKGVVV	1
AADLAVQL	D5 PIC	PIC	AADIAVQL	1
AADLPLNL	D5 PIC	PIC	AADIPINI	1
AADLPLNL	D5 AV	AV	AADIPINI	1
AADLPQPAV	D4 PIC	PIC	AADIPQPAV	1
AADKRPPKFER	D5 AV	AV	AADKRPPKFER	1
AADKRSKAL	D4 AV	AV	AADKRSKAL	1
AADLGSPSL	D5 AV	AV	AADLGSPSL	1
AADLGSPSL	D5 PIC	PIC	AADLGSPSL	1
AADNQLYL	D5 AV	AV	AADNQIYI	1
AADNQLYL	D5 PIC	PIC	AADNQIYI	1
AADPSVVNL	D5 AV	AV	AADPSVVNL	1
AADPVSPLL	D4 PIC	PIC	AADPVSPLL	1
AADPVSPLL	D4 AV	AV	AADPVSPLL	1
AADTAAQL	D5 PIC	PIC	AADTAAQI	1
AADTAAQL	D5 AV	AV	AADTAAQI	1
AADTAAQLT	D5 PIC	PIC	AADTAAQIT	1
AADTAAQLTQRK	D1 PIC	PIC	AADTAAQITQRK	1
AADVQGENF	D5 PIC	PIC	AADVQGENF	1
AADVQGENF	D5 AV	AV	AADVQGENF	1
AAEAAAAPAESAAPAAGEEPSK	D8 AV (Prim. DC)	AV	AAEAAAAPAESAAPAAGEEPSK	1
AAEAAAAPAESAAPAAGEEPSK	D7 AV (Prim. DC)	AV	AAEAAAAPAESAAPAAGEEPSK	1
AAEDLVYTL	D5 PIC	PIC	AAEDIVYTL	1
AAEDLVYTL	D5 AV	AV	AAEDIVYTL	1
AAEDVVATGAD	D2 AV	AV	AAEDVVATGAD	1
AAEEANAVL	D5 PIC	PIC	AAEEANAVL	1
AAEEGLREL	D3 PIC	PIC	AAEEGLREL	1
AAEEGLREL	D4 PIC	PIC	AAEEGLREL	1
AAEEGLREL	D2 AV	AV	AAEEGLREL	1
AAEEGLREL	D4 AV	AV	AAEEGLREL	1
AAEEGLREL	D3 AV	AV	AAEEGLREL	1
AAEEPSKV	D5 AV	AV	AAEEPSKV	1
AAEEPSKV	D5 PIC	PIC	AAEEPSKV	1
AAEEPVSEV	D5 PIC	PIC	AAEEPVSEV	1
AAEESLRSL	D4 AV	AV	AAEESLRSL	1
AAEKGVRTL	D4 PIC	PIC	AAEKGVRTL	1
AAEKGVRTL	D2 PIC	PIC	AAEKGVRTL	1
AAEKGVRTL	D4 AV	AV	AAEKGVRTL	1
AAEKGVRTL	D3 AV	AV	AAEKGVRTL	1
AAEKGVRTL	D1 PIC	PIC	AAEKGVRTL	1
AAEKGVRTL	D3 PIC	PIC	AAEKGVRTL	1
AAEKGVRTL	D2 AV	AV	AAEKGVRTL	1
AAEVAATEL	D5 PIC	PIC	AAEVAATEI	1
AAFAGKLLSV	D4 PIC	PIC	AAFAGKLLSV	1
AAFAGKLLSV	D5 PIC	PIC	AAFAGKLLSV	1
AAFAGLMYL	D4 PIC	PIC	AAFAGLMYL	1
AAFAGLTTL	D4 PIC	PIC	AAFAGLTTL	1
AAFAGLTTL	D4 AV	AV	AAFAGLTTL	1
AAFAGLTTL	D2 AV	AV	AAFAGLTTL	1
AAFAGRATA	D1 AV	AV	AAFAGRATA	1
AAFAGRATA	D1 PIC	PIC	AAFAGRATA	1
AAFAHFPEL	D4 PIC	PIC	AAFAHFPEL	1
AAFDGGFTV	D5 AV	AV	AAFDGGFTV	1
AAFDGGFTV	D6 AV	AV	AAFDGGFTV	1
AAFDGGFTV	D2 AV	AV	AAFDGGFTV	1
AAFDGGFTVK	D4 PIC	PIC	AAFDGGFTVK	1
AAFDGGFTVK	D2 AV	AV	AAFDGGFTVK	1
AAFDGHAREL	D4 AV	AV	AAFDGHAREL	1
AAFDNFKEV	D4 AV	AV	AAFDNFKEV	1
AAFDNFKEV	D6 AV	AV	AAFDNFKEV	1
AAFEKQVL	D3 PIC	PIC	AAFEKQVL	1
AAFEKQVL	D3 AV	AV	AAFEKQVL	1
AAFEKQVL	D5 PIC	PIC	AAFEKQVL	1
AAFEKQVL	D5 AV	AV	AAFEKQVL	1
AAFGGTFKK	D5 PIC	PIC	AAFGGTFKK	1
AAFGGTFKK	D5 AV	AV	AAFGGTFKK	1
AAFGGTFKK	D6 AV	AV	AAFGGTFKK	1
AAFGGTFKK	D1 PIC	PIC	AAFGGTFKK	1
AAFKELQSTFK	D5 AV	AV	AAFKELQSTFK	1
AAFKELQSTFK	D4 AV	AV	AAFKELQSTFK	1
AAFKELQSTFK	D4 PIC	PIC	AAFKELQSTFK	1
AAFKELQSTFK	D5 PIC	PIC	AAFKELQSTFK	1
AAFNVTFRR	D4 AV	AV	AAFNVTFRR	1
AAFNVTFRR	D5 PIC	PIC	AAFNVTFRR	1
AAFNVTFRR	D6 AV	AV	AAFNVTFRR	1
AAFPGASL	D2 AV	AV	AAFPGASL	1
AAFPGASL	D4 AV	AV	AAFPGASL	1
AAFPGASL	D4 PIC	PIC	AAFPGASL	1
AAFPGASLY	D3 AV	AV	AAFPGASLY	1
AAFPGASLY	D2 AV	AV	AAFPGASLY	1
AAFPGASLY	D2 PIC	PIC	AAFPGASLY	1
AAFPGASLY	D4 AV	AV	AAFPGASLY	1
AAFPGASLY	D3 PIC	PIC	AAFPGASLY	1
AAFPGASLY	D4 PIC	PIC	AAFPGASLY	1
AAFPGASLYL	D4 PIC	PIC	AAFPGASLYL	1
AAFRNFLEK	D4 PIC	PIC	AAFRNFLEK	1
AAFRNFLEK	D6 PIC	PIC	AAFRNFLEK	1
AAFRNFLEK	D6 AV	AV	AAFRNFLEK	1
AAFRNFLEK	D1 AV	AV	AAFRNFLEK	1
AAGAGKVTKSAQKAQKAK	D4 PIC	PIC	AAGAGKVTKSAQKAQKAK	1
AAGAGKVTKSAQKAQKAK	D6 PIC	PIC	AAGAGKVTKSAQKAQKAK	1
AAGAGKVTKSAQKAQKAK	D5 PIC	PIC	AAGAGKVTKSAQKAQKAK	1
AAGAGKVTKSAQKAQKAK	D4 AV	AV	AAGAGKVTKSAQKAQKAK	1
AAGAGKVTKSAQKAQKAK	D1 PIC	PIC	AAGAGKVTKSAQKAQKAK	1
AAGAGKVTKSAQKAQKAK	D5 AV	AV	AAGAGKVTKSAQKAQKAK	1
AAGAGKVTKSAQKAQKAK	D3 PIC	PIC	AAGAGKVTKSAQKAQKAK	1
AAGEPGTSM	D4 AV	AV	AAGEPGTSM	1
AAGEPGTSM	D4 PIC	PIC	AAGEPGTSM	1
AAGGALEL	D4 PIC	PIC	AAGGALEL	1
AAGGGG	D6 PIC	PIC	AAGGGG	1
AAGGGS	D6 PIC	PIC	AAGGGS	1
AAGGLL	D5 PIC	PIC	AAGGII;AAGGIL;AAGGLL	3
AAGGLL	D4 AV	AV	AAGGII;AAGGIL;AAGGLL	3
AAGGLL	D6 PIC	PIC	AAGGIL;AAGGLL	2
AAGGLL	D6 AV	AV	AAGGIL;AAGGLL	2
AAGGVG	D2 PIC	PIC	AAGGVG	1
AAGGVL	D6 PIC	PIC	AAGGVI;AAGGVL	2
AAGHSLFSLP	D6 AV	AV	AAGHSLFSLP	1
AAGLSL	D6 PIC	PIC	AAGISL;AAGLSL	2
AAGLAF	D3 AV	AV	AAGLAF	1
AAGPALAL	D4 PIC	PIC	AAGPALAL	1
AAGPGFSL	D3 PIC	PIC	AAGPGFSL	1
AAGPGFSL	D4 PIC	PIC	AAGPGFSL	1
AAGPGFSL	D3 AV	AV	AAGPGFSL	1
AAGPGFSL	D2 PIC	PIC	AAGPGFSL	1
AAGPGFSL	D4 AV	AV	AAGPGFSL	1
AAGPGFSL	D2 AV	AV	AAGPGFSL	1
AAGPPTRKK	D4 PIC	PIC	AAGPPTRKK	1
AAGPPTRKK	D4 AV	AV	AAGPPTRKK	1
AAGPTGMFF	D3 AV	AV	AAGPTGMFF	1
AAGPVGMAA	D1 AV	AV	AAGPVGMAA	1
AAGPVGMAA	D1 PIC	PIC	AAGPVGMAA	1
AAGPVGPAL	D4 AV	AV	AAGPVGPAL	1
AAGQAGNEAGRF	D8 AV (Prim. DC)	AV	AAGQAGNEAGRF	1
AAGSGAEFA	D2 PIC	PIC	AAGSGAEFA	1
AAGSQAAAL	D4 AV	AV	AAGSQAAAL	1
AAGSSL	D6 PIC	PIC	AAGSSL	1
AAGTKKQFQKF	D5 AV	AV	AAGTKKQFQKF	1
AAGTKKQFQKF	D4 AV	AV	AAGTKKQFQKF	1
AAGTKKQFQKF	D4 PIC	PIC	AAGTKKQFQKF	1
AAGVGL	D6 AV	AV	AAGVGL	1
AAGVSGP	D3 AV	AV	AAGVSGP	1
AAHEVGHAL	D4 AV	AV	AAHEVGHAL	1
AAHEVGHAL	D3 AV	AV	AAHEVGHAL	1
AAHEVGHAL	D2 AV	AV	AAHEVGHAL	1
AALAAA	D5 PIC	PIC	AAIAAA;AALAAA	2
AALAAAAAA	D1 AV	AV	AAIAAAAAA;AALAAAAAA	2
AALAAL	D4 PIC	PIC	AAIAAI;AAIAAL;AALAAL	3
AALAAVNAL	D4 PIC	PIC	AAIAAVNAL	1
AALAAVNAL	D3 AV	AV	AAIAAVNAL	1
AALAAVNAL	D1 AV	AV	AAIAAVNAL	1
AALAAVNAL	D4 AV	AV	AAIAAVNAL	1
AALAAVNAL	D1 PIC	PIC	AAIAAVNAL	1
AALAGV	D6 AV	AV	AAIAGV;AALAGV	2
AALAPPTSL	D4 AV	AV	AAIAPPTSL	1
AALATLKTK	D4 AV	AV	AAIATIKTK	1
AALATLKTK	D6 AV	AV	AAIATIKTK	1
AALATLKTK	D4 PIC	PIC	AAIATIKTK	1
AALATLKTK	D6 PIC	PIC	AAIATIKTK	1
AALATLKTK	D5 PIC	PIC	AAIATIKTK	1
AALATLKTK	D5 AV	AV	AAIATIKTK	1
AALATLKTK	D1 AV	AV	AAIATIKTK	1
AALEAAAKK	D4 PIC	PIC	AAIEAAAKK	1
AALEAAAKK	D6 PIC	PIC	AAIEAAAKK	1
AALEAAAKK	D4 AV	AV	AAIEAAAKK	1
AALEASQSL	D4 PIC	PIC	AAIEASQSL	1
AALFQTQTY	D3 AV	AV	AAIFQTQTY	1
AALGAL	D4 PIC	PIC	AAIGAL;AALGAI;AALGAL	3
AALGAL	D4 AV	AV	AAIGAL;AALGAL	2
AALGAL	D6 AV	AV	AAIGAL;AALGAL	2
AALGAL	D5 AV	AV	AAIGAL;AALGAL	2
AALGATPRAK	D2 AV	AV	AAIGATPRAK	1
AALGGL	D6 AV	AV	AAIGGI;AALGGL	2
AALHLSETL	D4 PIC	PIC	AAIHISETL	1
AALLPLVVK	D2 AV	AV	AAIIPLVVK;AALIPLVVK	2
AALLPLVVK	D2 PIC	PIC	AAIIPLVVK;AALIPLVVK	2
AALLPLVVK	D4 AV	AV	AAIIPLVVK;AALIPLVVK	2
AALLPLVVK	D1 PIC	PIC	AAIIPLVVK;AALIPLVVK	2
AALLPLVVK	D6 AV	AV	AAIIPLVVK;AALIPLVVK	2
AALLPLVVK	D3 PIC	PIC	AAIIPLVVK;AALIPLVVK	2
AALLPLVVK	D6 PIC	PIC	AAIIPLVVK;AALIPLVVK	2
AALLPLVVK	D5 AV	AV	AAIIPLVVK;AALIPLVVK	2
AALLPLVVK	D3 AV	AV	AAIIPLVVK;AALIPLVVK	2
AALLPLVVK	D5 PIC	PIC	AAIIPLVVK;AALIPLVVK	2
AALLPLVVK	D1 AV	AV	AAIIPLVVK;AALIPLVVK	2
AALKKLYQV	D4 PIC	PIC	AAIKKLYQV	1
AALNRQLNL	D4 AV	AV	AAINRQINL	1
AALPLPLVK	D6 PIC	PIC	AAIPLPLVK	1
AALPSAPVL	D2 AV	AV	AAIPSAPVL	1
AALPSAPVL	D4 AV	AV	AAIPSAPVL	1
AALPSAPVL	D4 PIC	PIC	AAIPSAPVL	1
AALPSSGSL	D4 PIC	PIC	AAIPSSGSL	1
AALPSSGSL	D4 AV	AV	AAIPSSGSL	1
AALRENPVY	D4 PIC	PIC	AAIRENPVY	1
AALSAL	D6 AV	AV	AAISAI;AAISAL;AALSAI;AALSAL	4
AALSAL	D5 AV	AV	AAISAI;AAISAL;AALSAI;AALSAL	4
AALSAL	D6 PIC	PIC	AAISAL;AALSAI;AALSAL	3
AALSAL	D5 PIC	PIC	AAISAL;AALSAI;AALSAL	3
AALSAL	D4 AV	AV	AAISAL;AALSAI;AALSAL	3
AALTSNGPL	D4 PIC	PIC	AAITSNGPL	1
AALTSNGPL	D4 AV	AV	AAITSNGPL	1
AALVAKQVL	D4 PIC	PIC	AAIVAKQVL	1
AALVAKQVL	D4 AV	AV	AAIVAKQVL	1
AALVAYGLYK	D2 AV	AV	AAIVAYGLYK	1
AALVAYGLYK	D2 PIC	PIC	AAIVAYGLYK	1
AALVAYGLYK	D1 PIC	PIC	AAIVAYGLYK	1
AALVAYGLYK	D3 PIC	PIC	AAIVAYGLYK	1
AALVAYGLYK	D5 PIC	PIC	AAIVAYGLYK	1
AALVAYGLYK	D5 AV	AV	AAIVAYGLYK	1
AALVAYGLYK	D4 AV	AV	AAIVAYGLYK	1
AALVAYGLYK	D1 AV	AV	AAIVAYGLYK	1
AALVAYGLYK	D3 AV	AV	AAIVAYGLYK	1
AALVAYGLYK	D6 AV	AV	AAIVAYGLYK	1
AALVAYGLYK	D4 PIC	PIC	AAIVAYGLYK	1
AALVAYGLYK	D6 PIC	PIC	AAIVAYGLYK	1
AALVPFLL	D6 AV	AV	AAIVPFLL	1
AALVPGSQL	D3 AV	AV	AAIVPGSQL	1
AALVPGSQL	D2 AV	AV	AAIVPGSQL	1
AALVPGSQL	D2 PIC	PIC	AAIVPGSQL	1
AALVPGSQL	D4 AV	AV	AAIVPGSQL	1
AALVPGSQL	D1 PIC	PIC	AAIVPGSQL	1
AALVPGSQL	D3 PIC	PIC	AAIVPGSQL	1
AALVPGSQL	D4 PIC	PIC	AAIVPGSQL	1
AAKAKEVL	D5 PIC	PIC	AAKAKEVL	1
AAKDKYQL	D5 PIC	PIC	AAKDKYQL	1
AAKDKYQL	D5 AV	AV	AAKDKYQL	1
AAKDKYQL	D3 AV	AV	AAKDKYQL	1
AAKDKYQL	D3 PIC	PIC	AAKDKYQL	1
AAKDPSPSV	D6 PIC	PIC	AAKDPSPSV	1
AAKDPSPSV	D6 AV	AV	AAKDPSPSV	1
AAKDPSPSV	D1 PIC	PIC	AAKDPSPSV	1
AAKGGELVY	D3 AV	AV	AAKGGELVY	1
AAKKKAAL	D5 PIC	PIC	AAKKKAAL	1
AAKKKAAL	D5 AV	AV	AAKKKAAL	1
AAKKKASL	D5 PIC	PIC	AAKKKASL	1
AAKKKASL	D5 AV	AV	AAKKKASL	1
AAKKKLQSL	D5 AV	AV	AAKKKLQSL	1
AAKPPPLSA	D1 AV	AV	AAKPPPLSA	1
AAKRSGLAV	D6 AV	AV	AAKRSGLAV	1
AALAAAAAAT	D6 AV	AV	AALAAAAAAT	1
AALAAADPPP	D4 AV	AV	AALAAADPPP	1
AALAGVFV	D6 AV	AV	AALAGVFV	1
AALAKALEK	D2 PIC	PIC	AALAKAIEK	1
AALAKALEK	D4 AV	AV	AALAKAIEK	1
AALAKALEK	D6 AV	AV	AALAKAIEK	1
AALAKALEK	D3 PIC	PIC	AALAKAIEK	1
AALAKALEK	D4 PIC	PIC	AALAKAIEK	1
AALAKALEK	D6 PIC	PIC	AALAKAIEK	1
AALAKALEK	D5 AV	AV	AALAKAIEK	1
AALAKALEK	D1 AV	AV	AALAKAIEK	1
AALAKALEK	D3 AV	AV	AALAKAIEK	1
AALAKALEK	D5 PIC	PIC	AALAKAIEK	1
AALAKALEK	D1 PIC	PIC	AALAKAIEK	1
AALAKALEK	D2 AV	AV	AALAKAIEK	1
AALALARAA	D1 AV	AV	AALALARAA	1
AALAVG	D5 PIC	PIC	AALAVG	1
AALDKATVL	D2 AV	AV	AALDKATVL	1
AALDKATVL	D4 AV	AV	AALDKATVL	1
AALDKATVL	D4 PIC	PIC	AALDKATVL	1
AALDKATVL	D1 AV	AV	AALDKATVL	1
AALDRFVAR	D4 PIC	PIC	AALDRFVAR	1
AALEAQNAL	D4 PIC	PIC	AALEAQNAL	1
AALEAQNAL	D2 AV	AV	AALEAQNAL	1
AALEAQNAL	D4 AV	AV	AALEAQNAL	1
AALEEADKMFL	D6 AV	AV	AALEEADKMFL	1
AALEEADKMFL	D4 PIC	PIC	AALEEADKMFL	1
AALEKPLSH	D6 PIC	PIC	AALEKPLSH	1
AALEKPLSH	D5 AV	AV	AALEKPLSH	1
AALEKPLSH	D4 AV	AV	AALEKPLSH	1
AALEKPLSH	D6 AV	AV	AALEKPLSH	1
AALEKPLSH	D4 PIC	PIC	AALEKPLSH	1
AALEKPLSH	D1 AV	AV	AALEKPLSH	1
AALERQAL	D3 PIC	PIC	AALERQAL	1
AALERQAL	D3 AV	AV	AALERQAL	1
AALERQAL	D5 PIC	PIC	AALERQAL	1
AALERQAL	D5 AV	AV	AALERQAL	1
AALFPGEEL	D4 AV	AV	AALFPGEEL	1
AALFPGEEL	D2 AV	AV	AALFPGEEL	1
AALGGL	D6 PIC	PIC	AALGGL	1
AALGGL	D5 PIC	PIC	AALGGL	1
AALGGL	D4 AV	AV	AALGGL	1
AALGLAPP	D5 PIC	PIC	AALGLAPP	1
AALGTMTSL	D4 PIC	PIC	AALGTMTSL	1
AALGTMTSL	D2 AV	AV	AALGTMTSL	1
AALGTMTSL	D2 PIC	PIC	AALGTMTSL	1
AALGTMTSL	D4 AV	AV	AALGTMTSL	1
AALKKALAA	D3 PIC	PIC	AALKKALAA	1
AALKKALAA	D5 PIC	PIC	AALKKALAA	1
AALKKALAA	D5 AV	AV	AALKKALAA	1
AALKKALAA	D3 AV	AV	AALKKALAA	1
AALLGQAL	D3 PIC	PIC	AALLGQAL	1
AALLGQAL	D4 PIC	PIC	AALLGQAL	1
AALLGQAL	D3 AV	AV	AALLGQAL	1
AALLGQAL	D2 AV	AV	AALLGQAL	1
AALLGQAL	D2 PIC	PIC	AALLGQAL	1
AALLGQAL	D1 AV	AV	AALLGQAL	1
AALLHLLVT	D4 PIC	PIC	AALLHLLVT	1
AALPNVYEV	D4 PIC	PIC	AALPNVYEV	1
AALPNVYEV	D4 AV	AV	AALPNVYEV	1
AALPNVYEV	D2 AV	AV	AALPNVYEV	1
AALPQVVAV	D4 AV	AV	AALPQVVAV	1
AALQRQLL	D5 PIC	PIC	AALQRQLL	1
AALQRQLL	D5 AV	AV	AALQRQLL	1
AALQRQLL	D3 AV	AV	AALQRQLL	1
AALRPLVKPKLV	D4 PIC	PIC	AALRPLVKPKIV	1
AALRPLVKPKLV	D6 PIC	PIC	AALRPLVKPKIV	1
AALRPLVKPKLV	D5 PIC	PIC	AALRPLVKPKIV	1
AALRPLVKPKLV	D5 AV	AV	AALRPLVKPKIV	1
AALRPLVKPKLV	D4 AV	AV	AALRPLVKPKIV	1
AALRPLVKPKLV	D6 AV	AV	AALRPLVKPKIV	1
AALRPLVKPKLVKK	D5 PIC	PIC	AALRPLVKPKIVKK	1
AALRPLVKPKLVKK	D6 AV	AV	AALRPLVKPKIVKK	1
AALRPLVKPKLVKKRTK	D5 AV	AV	AALRPLVKPKIVKKRTK	1
AALRPLVKPKLVKKRTK	D6 AV	AV	AALRPLVKPKIVKKRTK	1
AALRPLVKPKLVKKRTKK	D5 AV	AV	AALRPLVKPKIVKKRTKK	1
AALRPLVKPKLVKKRTKK	D6 AV	AV	AALRPLVKPKIVKKRTKK	1
AALRVKTSL	D5 AV	AV	AALRVKTSL	1
AALRVKTSL	D5 PIC	PIC	AALRVKTSL	1
AALSLLPPP	D4 AV	AV	AALSLLPPP	1
AALSLLPPP	D6 PIC	PIC	AALSLLPPP	1
AALSLLPPP	D6 AV	AV	AALSLLPPP	1
AALSPL	D4 AV	AV	AALSPL	1
AALVPRQAL	D4 AV	AV	AALVPRQAL	1
AALVPRQAL	D4 PIC	PIC	AALVPRQAL	1
AAMDNSELAGEK	D9 PIC (Prim. DC)	PIC	AAMDNSEIAGEK	1
AAMDNSELAGEK	D8 AV (Prim. DC)	AV	AAMDNSEIAGEK	1
AAMEEALLL	D2 AV	AV	AAMEEALIL	1
AAMEEALLL	D4 AV	AV	AAMEEALIL	1
AAMKALQAL	D3 PIC	PIC	AAMKALQAL	1
AAMKALQAL	D4 PIC	PIC	AAMKALQAL	1
AAMKALQAL	D3 AV	AV	AAMKALQAL	1
AAMKALQAL	D2 AV	AV	AAMKALQAL	1
AAMKALQAL	D2 PIC	PIC	AAMKALQAL	1
AAMKALQAL	D1 AV	AV	AAMKALQAL	1
AAMKNVTEL	D2 AV	AV	AAMKNVTEL	1
AAMKNVTEL	D2 PIC	PIC	AAMKNVTEL	1
AAMKNVTEL	D4 AV	AV	AAMKNVTEL	1
AAMLDTVVFK	D2 AV	AV	AAMLDTVVFK	1
AAMLDTVVFK	D2 PIC	PIC	AAMLDTVVFK	1
AAMLDTVVFK	D1 PIC	PIC	AAMLDTVVFK	1
AAMLDTVVFK	D3 PIC	PIC	AAMLDTVVFK	1
AAMLDTVVFK	D5 PIC	PIC	AAMLDTVVFK	1
AAMLDTVVFK	D5 AV	AV	AAMLDTVVFK	1
AAMLDTVVFK	D4 AV	AV	AAMLDTVVFK	1
AAMLDTVVFK	D1 AV	AV	AAMLDTVVFK	1
AAMLDTVVFK	D3 AV	AV	AAMLDTVVFK	1
AAMLDTVVFK	D6 AV	AV	AAMLDTVVFK	1
AAMLDTVVFK	D7 AV (Prim. DC)	AV	AAMLDTVVFK	1
AAMLDTVVFK	D8 PIC (Prim. DC)	PIC	AAMLDTVVFK	1
AAMLDTVVFK	D8 AV (Prim. DC)	AV	AAMLDTVVFK	1
AAMLDTVVFK	D4 PIC	PIC	AAMLDTVVFK	1
AAMLDTVVFK	D6 PIC	PIC	AAMLDTVVFK	1
AAMNMGRPFQK	D2 AV	AV	AAMNMGRPFQK	1
AAMNSLTSL	D4 AV	AV	AAMNSLTSL	1
AAMNSLTSL	D4 PIC	PIC	AAMNSLTSL	1
AAMPGFLAK	D2 AV	AV	AAMPGFIAK	1
AAMPGFLAK	D4 AV	AV	AAMPGFIAK	1
AAMPGFLAK	D4 PIC	PIC	AAMPGFIAK	1
AAMPGFLAK	D6 AV	AV	AAMPGFIAK	1
AAMPRPVSY	D3 AV	AV	AAMPRPVSY	1
AAMYKSLEL	D4 PIC	PIC	AAMYKSLEL	1
AAMYKSLEL	D2 AV	AV	AAMYKSLEL	1
AAMYKSLEL	D1 AV	AV	AAMYKSLEL	1
AAMYKSLEL	D4 AV	AV	AAMYKSLEL	1
AAMYKSLEL	D1 PIC	PIC	AAMYKSLEL	1
AAMKALQAL	D4 AV	AV	AAMKALQAL	1
AAMPGFLAK	D6 PIC	PIC	AAMPGFIAK	1
AANGLGAVL	D2 PIC	PIC	AANGIGAVL	1
AANGLGAVL	D4 AV	AV	AANGIGAVL	1
AANGLGAVL	D2 AV	AV	AANGIGAVL	1
AANGQAYAV	D2 AV	AV	AANGQAYAV	1
AANGQAYAV	D5 AV	AV	AANGQAYAV	1
AANGQAYAV	D3 AV	AV	AANGQAYAV	1
AANGQAYAV	D4 PIC	PIC	AANGQAYAV	1
AANGQAYAV	D6 AV	AV	AANGQAYAV	1
AANPDPKKLLK	D2 AV	AV	AANPDPKKLLK	1
AANPDPKKLLK	D4 AV	AV	AANPDPKKLLK	1
AANPDPKKLLK	D4 PIC	PIC	AANPDPKKLLK	1
AANPDPKKLLK	D5 PIC	PIC	AANPDPKKLLK	1
AANPDPKKLLK	D6 AV	AV	AANPDPKKLLK	1
AANPHSFVF	D4 PIC	PIC	AANPHSFVF	1
AANPHSFVF	D2 PIC	PIC	AANPHSFVF	1
AANPHSFVF	D4 AV	AV	AANPHSFVF	1
AANSAAQQY	D3 AV	AV	AANSAAQQY	1
AANSVAASL	D2 PIC	PIC	AANSVAASL	1
AANSVAASL	D7 AV (Prim. DC)	AV	AANSVAASL	1
AANSVAASL	D4 AV	AV	AANSVAASL	1
AANSVAASL	D1 PIC	PIC	AANSVAASL	1
AANSVAASL	D3 PIC	PIC	AANSVAASL	1
AANSVAASL	D4 PIC	PIC	AANSVAASL	1
AANSVAASL	D9 PIC (Prim. DC)	PIC	AANSVAASL	1
AAPAAAATA	D6 PIC	PIC	AAPAAAATA	1
AAPAAATAA	D1 AV	AV	AAPAAATAA	1
AAPAAATAA	D6 PIC	PIC	AAPAAATAA	1
AAPAAATAA	D6 AV	AV	AAPAAATAA	1
AAPAAP	D5 PIC	PIC	AAPAAP	1
AAPAAPPGP	D6 AV	AV	AAPAAPPGP	1
AAPAGGPAP	D3 PIC	PIC	AAPAGGPAP	1
AAPAGP	D4 AV	AV	AAPAGP	1
AAPASVPAQAPKRTQAPTKASE	D6 PIC	PIC	AAPASVPAQAPKRTQAPTKASE	1
AAPASVPAQAPKRTQAPTKASE	D5 AV	AV	AAPASVPAQAPKRTQAPTKASE	1
AAPASVPAQAPKRTQAPTKASE	D4 AV	AV	AAPASVPAQAPKRTQAPTKASE	1
AAPASVPAQAPKRTQAPTKASE	D6 AV	AV	AAPASVPAQAPKRTQAPTKASE	1
AAPASVPAQAPKRTQAPTKASE	D4 PIC	PIC	AAPASVPAQAPKRTQAPTKASE	1
AAPASVPAQAPKRTQAPTKASE	D5 PIC	PIC	AAPASVPAQAPKRTQAPTKASE	1
AAPDAAAAAFP	D4 PIC	PIC	AAPDAAAAAFP	1
AAPGAEFAPNK	D7 AV (Prim. DC)	AV	AAPGAEFAPNK	1
AAPGAEFAPNK	D8 PIC (Prim. DC)	PIC	AAPGAEFAPNK	1
AAPGAEFAPNK	D9 AV (Prim. DC)	AV	AAPGAEFAPNK	1
AAPGAEFAPNK	D8 AV (Prim. DC)	AV	AAPGAEFAPNK	1
AAPGGP	D4 AV	AV	AAPGGP	1
AAPGLPAAL	D6 PIC	PIC	AAPGLPAAL	1
AAPGLPAALL	D6 AV	AV	AAPGLPAALL	1
AAPGVD	D6 PIC	PIC	AAPGVD	1
AAPLSLHV	D6 PIC	PIC	AAPISLHV	1
AAPLGTTL	D7 AV (Prim. DC)	AV	AAPLGTTL	1
AAPPPSVTV	D4 PIC	PIC	AAPPPSVTV	1
AAPPPSVTV	D4 AV	AV	AAPPPSVTV	1
AAPPPSVTV	D6 AV	AV	AAPPPSVTV	1
AAPSFSNSF	D3 AV	AV	AAPSFSNSF	1
AAPVALLV	D6 PIC	PIC	AAPVAILV	1
AAPVALLV	D6 AV	AV	AAPVAILV	1
AAQAGATTPSA	D5 PIC	PIC	AAQAGATTPSA	1
AAQAHTREL	D4 PIC	PIC	AAQAHTREL	1
AAQAHTREL	D4 AV	AV	AAQAHTREL	1
AAQDLPFVLK	D4 PIC	PIC	AAQDLPFVLK	1
AAQDLPFVLK	D6 PIC	PIC	AAQDLPFVLK	1
AAQDLPFVLK	D5 AV	AV	AAQDLPFVLK	1
AAQDLPFVLK	D4 AV	AV	AAQDLPFVLK	1
AAQDLPFVLK	D5 PIC	PIC	AAQDLPFVLK	1
AAQDLPFVLK	D6 AV	AV	AAQDLPFVLK	1
AAQDSTDLVAK	D2 PIC	PIC	AAQDSTDLVAK	1
AAQDSTDLVAK	D6 PIC	PIC	AAQDSTDLVAK	1
AAQDSTDLVAK	D4 PIC	PIC	AAQDSTDLVAK	1
AAQDSTDLVAK	D3 PIC	PIC	AAQDSTDLVAK	1
AAQDSTDLVAK	D2 AV	AV	AAQDSTDLVAK	1
AAQEGAVAF	D4 PIC	PIC	AAQEGAVAF	1
AAQEGAVAF	D3 AV	AV	AAQEGAVAF	1
AAQEGAVAF	D3 PIC	PIC	AAQEGAVAF	1
AAQESGTLPK	D6 PIC	PIC	AAQESGTIPK	1
AAQESGTLPK	D2 AV	AV	AAQESGTIPK	1
AAQESGTLPKK	D2 PIC	PIC	AAQESGTIPKK	1
AAQEVLKLLTK	D4 PIC	PIC	AAQEVIKIITK	1
AAQKGRTQL	D6 PIC	PIC	AAQKGRTQL	1
AAQLSLLV	D6 AV	AV	AAQLSILV	1
AAQNALKKK	D4 PIC	PIC	AAQNAIKKK	1
AAQNSRLSL	D4 AV	AV	AAQNSRLSL	1
AAQNSRLSL	D4 PIC	PIC	AAQNSRLSL	1
AAQPPAPPR	D4 PIC	PIC	AAQPPAPPR	1
AAQPPAPPR	D6 PIC	PIC	AAQPPAPPR	1
AAQPPAPPR	D2 AV	AV	AAQPPAPPR	1
AAQPPAPPR	D2 PIC	PIC	AAQPPAPPR	1
AAQPPAPPR	D5 PIC	PIC	AAQPPAPPR	1
AAQPPAPPR	D4 AV	AV	AAQPPAPPR	1
AAQPPAPPR	D1 AV	AV	AAQPPAPPR	1
AAQPPAPPR	D1 PIC	PIC	AAQPPAPPR	1
AAQQQLVAK	D4 PIC	PIC	AAQQQLVAK	1
AARAEASQL	D6 AV	AV	AARAEASQL	1
AARALLSEL	D6 AV	AV	AARAIISEL	1
AARALLSEL	D1 PIC	PIC	AARAIISEL	1
AARALLPLL	D6 AV	AV	AARALLPLL	1
AARAVTGVL	D6 AV	AV	AARAVTGVL	1
AARAVTGVL	D1 PIC	PIC	AARAVTGVL	1
AARAVTGVL	D1 AV	AV	AARAVTGVL	1
AARDVAGGL	D6 AV	AV	AARDVAGGL	1
AARLAAAAA	D1 AV	AV	AARLAAAAA	1
AARLAAAAA	D6 AV	AV	AARLAAAAA	1
AARLAAAAA	D1 PIC	PIC	AARLAAAAA	1
AARLAAAAAA	D1 AV	AV	AARLAAAAAA	1
AARLAAAAAA	D1 PIC	PIC	AARLAAAAAA	1
AARLPLD	D1 PIC	PIC	AARLPLD	1
AARLPLD	D1 AV	AV	AARLPLD	1
AARLPLDAA	D1 AV	AV	AARLPLDAA	1
AARLPLDAA	D1 PIC	PIC	AARLPLDAA	1
AARPATSTL	D6 PIC	PIC	AARPATSTL	1
AARPATSTL	D1 AV	AV	AARPATSTL	1
AARPATSTL	D6 AV	AV	AARPATSTL	1
AARPATSTL	D1 PIC	PIC	AARPATSTL	1
AARPKATL	D5 AV	AV	AARPKATL	1
AARPKATL	D3 AV	AV	AARPKATL	1
AARPKATL	D5 PIC	PIC	AARPKATL	1
AARPKATL	D3 PIC	PIC	AARPKATL	1
AARSQLETY	D3 AV	AV	AARSQLETY	1
AARSQLETY	D4 AV	AV	AARSQLETY	1
AARVLLEKY	D3 PIC	PIC	AARVIIEKY	1
AARVLLEKY	D3 AV	AV	AARVIIEKY	1
AARVVLTSL	D6 PIC	PIC	AARVVLTSL	1
AARVVLTSL	D1 AV	AV	AARVVLTSL	1
AARVVLTSL	D6 AV	AV	AARVVLTSL	1
AARVVLTSL	D1 PIC	PIC	AARVVLTSL	1
AASAELNAA	D1 AV	AV	AASAELNAA	1
AASALPALV	D5 PIC	PIC	AASALPALV	1
AASALPALV	D5 AV	AV	AASALPALV	1
AASALPALV	D4 AV	AV	AASALPALV	1
AASARTLQL	D4 PIC	PIC	AASARTLQL	1
AASEEARSL	D4 AV	AV	AASEEARSL	1
AASEFLLGK	D4 PIC	PIC	AASEFILGK	1
AASEFLLGK	D5 PIC	PIC	AASEFILGK	1
AASEFLLGK	D6 PIC	PIC	AASEFILGK	1
AASGAAMSL	D2 AV	AV	AASGAAMSL	1
AASGAAMSL	D2 PIC	PIC	AASGAAMSL	1
AASGAAMSL	D1 AV	AV	AASGAAMSL	1
AASGAAMSL	D4 AV	AV	AASGAAMSL	1
AASGAAMSL	D3 AV	AV	AASGAAMSL	1
AASGAAMSL	D1 PIC	PIC	AASGAAMSL	1
AASGAAMSL	D3 PIC	PIC	AASGAAMSL	1
AASGASSAL	D2 PIC	PIC	AASGASSAL	1
AASGASSAL	D4 PIC	PIC	AASGASSAL	1
AASGASSAL	D2 AV	AV	AASGASSAL	1
AASGGG	D6 AV	AV	AASGGG	1
AASGGG	D1 AV	AV	AASGGG	1
AASGPVKEL	D4 PIC	PIC	AASGPVKEL	1
AASGPVKEL	D4 AV	AV	AASGPVKEL	1
AASHPLLL	D4 PIC	PIC	AASHPLLL	1
AASLTSEVFNK	D8 PIC (Prim. DC)	PIC	AASITSEVFNK	1
AASLTSEVFNK	D9 PIC (Prim. DC)	PIC	AASITSEVFNK	1
AASKERSGVSL	D6 PIC	PIC	AASKERSGVSL	1
AASKERSGVSL	D1 AV	AV	AASKERSGVSL	1
AASKERSGVSL	D6 AV	AV	AASKERSGVSL	1
AASKERSGVSL	D9 PIC (Prim. DC)	PIC	AASKERSGVSL	1
AASKERSGVSL	D1 PIC	PIC	AASKERSGVSL	1
AASLRKVSM	D5 AV	AV	AASLRKVSM	1
AASLRKVSM	D5 PIC	PIC	AASLRKVSM	1
AASLRKVSM	D3 AV	AV	AASLRKVSM	1
AASLRKVSM	D3 PIC	PIC	AASLRKVSM	1
AASNVRGSL	D6 PIC	PIC	AASNVRGSL	1
AASNVRGSL	D1 AV	AV	AASNVRGSL	1
AASNVRGSL	D6 AV	AV	AASNVRGSL	1
AASNVRGSL	D1 PIC	PIC	AASNVRGSL	1
AASPAGLDL	D3 AV	AV	AASPAGLDL	1
AASPAGLDL	D2 AV	AV	AASPAGLDL	1
AASPAGLDL	D2 PIC	PIC	AASPAGLDL	1
AASPAGLDL	D4 AV	AV	AASPAGLDL	1
AASPAGLDL	D3 PIC	PIC	AASPAGLDL	1
AASPAGLDL	D1 AV	AV	AASPAGLDL	1
AASPAGLDL	D4 PIC	PIC	AASPAGLDL	1
AASPGAPQM	D4 AV	AV	AASPGAPQM	1
AASPQAPTL	D2 AV	AV	AASPQAPTL	1
AASPQAPTL	D4 AV	AV	AASPQAPTL	1
AASPQAPTL	D4 PIC	PIC	AASPQAPTL	1
AASPREEPRA	D2 PIC	PIC	AASPREEPRA	1
AASPREEPRAP	D2 PIC	PIC	AASPREEPRAP	1
AASPREEPRAP	D1 AV	AV	AASPREEPRAP	1
AASPSGSQL	D2 AV	AV	AASPSGSQL	1
AASPSGSQL	D2 PIC	PIC	AASPSGSQL	1
AASPSGSQL	D4 AV	AV	AASPSGSQL	1
AASPSGSQL	D1 AV	AV	AASPSGSQL	1
AASPSGSQL	D3 AV	AV	AASPSGSQL	1
AASPSGSQL	D4 PIC	PIC	AASPSGSQL	1
AASPSGSQL	D1 PIC	PIC	AASPSGSQL	1
AASPSSSSL	D3 PIC	PIC	AASPSSSSL	1
AASPSSSSL	D2 PIC	PIC	AASPSSSSL	1
AASPSSSSL	D4 AV	AV	AASPSSSSL	1
AASPSSSSL	D1 AV	AV	AASPSSSSL	1
AASPSSSSL	D1 PIC	PIC	AASPSSSSL	1
AASPSSSSL	D2 AV	AV	AASPSSSSL	1
AASPTGSAV	D4 AV	AV	AASPTGSAV	1
AASPVALSA	D4 PIC	PIC	AASPVAISA	1
AASPVALSA	D2 PIC	PIC	AASPVAISA	1
AASPVALSA	D4 AV	AV	AASPVAISA	1
AASPVALSA	D2 AV	AV	AASPVAISA	1
AASPVVSSM	D4 PIC	PIC	AASPVVSSM	1
AASPVVSSM	D4 AV	AV	AASPVVSSM	1
AASQRSSSL	D4 AV	AV	AASQRSSSL	1
AASQRSSSL	D6 AV	AV	AASQRSSSL	1
AASQRSSSL	D4 PIC	PIC	AASQRSSSL	1
AASSDSAQGSDVSLTA	D3 PIC	PIC	AASSDSAQGSDVSLTA	1
AASSDSAQGSDVSLTA	D4 PIC	PIC	AASSDSAQGSDVSLTA	1
AASSDSAQGSDVSLTA	D2 AV	AV	AASSDSAQGSDVSLTA	1
AASSDSAQGSDVSLTA	D2 PIC	PIC	AASSDSAQGSDVSLTA	1
AASSDSAQGSDVSLTA	D4 AV	AV	AASSDSAQGSDVSLTA	1
AASSDSAQGSDVSLTA	D6 AV	AV	AASSDSAQGSDVSLTA	1
AASSSPSTV	D3 AV	AV	AASSSPSTV	1
AASSSSLEK	D4 PIC	PIC	AASSSSLEK	1
AASSSSLEK	D6 PIC	PIC	AASSSSLEK	1
AASSSSLEK	D5 PIC	PIC	AASSSSLEK	1
AASSSSLEK	D4 AV	AV	AASSSSLEK	1
AASSSSLEK	D6 AV	AV	AASSSSLEK	1
AASSSSLEK	D5 AV	AV	AASSSSLEK	1
AASSVRSNL	D6 PIC	PIC	AASSVRSNL	1
AASSVRSNL	D1 AV	AV	AASSVRSNL	1
AASSVRSNL	D6 AV	AV	AASSVRSNL	1
AASSVRSNL	D1 PIC	PIC	AASSVRSNL	1
AASTATVPR	D4 AV	AV	AASTATVPR	1
AATAATLAL	D2 AV	AV	AATAATLAL	1
AATAVTNLY	D4 PIC	PIC	AATAVTNLY	1
AATAVTQAL	D2 AV	AV	AATAVTQAL	1
AATAVTQAL	D2 PIC	PIC	AATAVTQAL	1
AATAVTQAL	D4 AV	AV	AATAVTQAL	1
AATAVTQAL	D4 PIC	PIC	AATAVTQAL	1
AATAVTQAL	D1 AV	AV	AATAVTQAL	1
AATAVTQAL	D3 AV	AV	AATAVTQAL	1
AATAVTQAL	D1 PIC	PIC	AATAVTQAL	1
AATEVVNLL	D4 PIC	PIC	AATEVVNIL	1
AATGATPLA	D3 AV	AV	AATGATPIA	1
AATGATPLA	D2 AV	AV	AATGATPIA	1
AATGATPLA	D2 PIC	PIC	AATGATPIA	1
AATGATPLA	D4 AV	AV	AATGATPIA	1
AATGATPLA	D4 PIC	PIC	AATGATPIA	1
AATGGLLLL	D4 AV	AV	AATGGILLL	1
AATGGLLLL	D2 AV	AV	AATGGILLL	1
AATGVVLDL	D4 PIC	PIC	AATGVVLDL	1
AATGVVLDL	D4 AV	AV	AATGVVLDL	1
AATPVPTLT	D6 PIC	PIC	AATPVPTIT	1
AATTSQPVL	D4 PIC	PIC	AATTSQPVL	1
AATTVLQEL	D4 PIC	PIC	AATTVLQEL	1
AAVAARR	D4 PIC	PIC	AAVAARR	1
AAVAARR	D4 AV	AV	AAVAARR	1
AAVAHAQSL	D2 PIC	PIC	AAVAHAQSL	1
AAVAHAQSL	D4 PIC	PIC	AAVAHAQSL	1
AAVALKAMAK	D6 PIC	PIC	AAVAIKAMAK	1
AAVALAHAL	D4 AV	AV	AAVALAHAL	1
AAVAVVESM	D4 AV	AV	AAVAVVESM	1
AAVAVVESM	D4 PIC	PIC	AAVAVVESM	1
AAVDAGMAM	D4 PIC	PIC	AAVDAGMAM	1
AAVDAGMAM	D4 AV	AV	AAVDAGMAM	1
AAVDAGMAM	D2 PIC	PIC	AAVDAGMAM	1
AAVDAGMAM	D3 PIC	PIC	AAVDAGMAM	1
AAVDAGMAM	D1 AV	AV	AAVDAGMAM	1
AAVDAGMAM	D3 AV	AV	AAVDAGMAM	1
AAVDAGMAM	D1 PIC	PIC	AAVDAGMAM	1
AAVDAGMAM	D2 AV	AV	AAVDAGMAM	1
AAVDRTTEL	D3 AV	AV	AAVDRTTEL	1
AAVDRTTEL	D2 AV	AV	AAVDRTTEL	1
AAVDRTTEL	D2 PIC	PIC	AAVDRTTEL	1
AAVDRTTEL	D4 AV	AV	AAVDRTTEL	1
AAVDRTTEL	D1 PIC	PIC	AAVDRTTEL	1
AAVDRTTEL	D3 PIC	PIC	AAVDRTTEL	1
AAVDRTTEL	D4 PIC	PIC	AAVDRTTEL	1
AAVDRTTEL	D1 AV	AV	AAVDRTTEL	1
AAVDTNLTL	D4 AV	AV	AAVDTNLTL	1
AAVDTNLTL	D4 PIC	PIC	AAVDTNLTL	1
AAVEDLHHY	D4 PIC	PIC	AAVEDLHHY	1
AAVELEEPEDAR	D9 AV (Prim. DC)	AV	AAVELEEPEDAR	1
AAVGAGAVL	D2 PIC	PIC	AAVGAGAVL	1
AAVGEPAFL	D4 AV	AV	AAVGEPAFL	1
AAVGLVLPAK	D6 PIC	PIC	AAVGLVLPAK	1
AAVGLVLPAK	D2 AV	AV	AAVGLVLPAK	1
AAVGLVLPAK	D6 AV	AV	AAVGLVLPAK	1
AAVGQAAHL	D4 PIC	PIC	AAVGQAAHL	1
AAVGQAAHL	D2 AV	AV	AAVGQAAHL	1
AAVGQAAHL	D2 PIC	PIC	AAVGQAAHL	1
AAVGQAAHL	D4 AV	AV	AAVGQAAHL	1
AAVGQAAHL	D1 AV	AV	AAVGQAAHL	1
AAVGQAAHL	D1 PIC	PIC	AAVGQAAHL	1
AAVGSVATL	D4 PIC	PIC	AAVGSVATL	1
AAVGTGSSY	D3 AV	AV	AAVGTGSSY	1
AAVGTGSSY	D7 AV (Prim. DC)	AV	AAVGTGSSY	1
AAVGTGSSY	D4 AV	AV	AAVGTGSSY	1
AAVGTGSSY	D3 PIC	PIC	AAVGTGSSY	1
AAVGTGSSY	D4 PIC	PIC	AAVGTGSSY	1
AAVLEY	D4 PIC	PIC	AAVIEY;AAVLEY	2
AAVLEY	D4 AV	AV	AAVIEY;AAVLEY	2
AAVLLLL	D4 PIC	PIC	AAVIILL;AAVLIIL	2
AAVKATQTL	D4 PIC	PIC	AAVKATQTL	1
AAVKATQTL	D2 AV	AV	AAVKATQTL	1
AAVKATQTL	D2 PIC	PIC	AAVKATQTL	1
AAVKATQTL	D4 AV	AV	AAVKATQTL	1
AAVKATQTL	D1 PIC	PIC	AAVKATQTL	1
AAVLEYLTAELLELAGNAAR	D2 AV	AV	AAVLEYLTAEILELAGNAAR	1
AAVLEYLTAELLELAGNAAR	D8 PIC (Prim. DC)	PIC	AAVLEYLTAEILELAGNAAR	1
AAVLMGDKC	D6 PIC	PIC	AAVLMGDKC	1
AAVLYVLV	D6 AV	AV	AAVLYVIV	1
AAVNHLSQL	D4 PIC	PIC	AAVNHISQL	1
AAVNHLSQL	D3 AV	AV	AAVNHISQL	1
AAVNHLSQL	D2 AV	AV	AAVNHISQL	1
AAVNHLSQL	D2 PIC	PIC	AAVNHISQL	1
AAVNHLSQL	D4 AV	AV	AAVNHISQL	1
AAVNHLSQL	D1 PIC	PIC	AAVNHISQL	1
AAVNHLSQL	D1 AV	AV	AAVNHISQL	1
AAVNSALAF	D4 PIC	PIC	AAVNSALAF	1
AAVNSALAF	D4 AV	AV	AAVNSALAF	1
AAVNSALAF	D2 AV	AV	AAVNSALAF	1
AAVPKSLQL	D3 AV	AV	AAVPKSLQL	1
AAVPKSLQL	D2 AV	AV	AAVPKSLQL	1
AAVPKSLQL	D2 PIC	PIC	AAVPKSLQL	1
AAVPKSLQL	D4 AV	AV	AAVPKSLQL	1
AAVPKSLQL	D1 PIC	PIC	AAVPKSLQL	1
AAVPKSLQL	D3 PIC	PIC	AAVPKSLQL	1
AAVPKSLQL	D4 PIC	PIC	AAVPKSLQL	1
AAVPKSLQL	D1 AV	AV	AAVPKSLQL	1
AAVPPGSLL	D4 PIC	PIC	AAVPPGSLL	1
AAVPPGSLL	D2 PIC	PIC	AAVPPGSLL	1
AAVPPGSLL	D4 AV	AV	AAVPPGSLL	1
AAVPPGSLL	D2 AV	AV	AAVPPGSLL	1
AAVPRAAFL	D3 AV	AV	AAVPRAAFL	1
AAVPRAAFL	D2 AV	AV	AAVPRAAFL	1
AAVPRAAFL	D2 PIC	PIC	AAVPRAAFL	1
AAVPRAAFL	D1 AV	AV	AAVPRAAFL	1
AAVPRAAFL	D4 PIC	PIC	AAVPRAAFL	1
AAVPRAAFL	D1 PIC	PIC	AAVPRAAFL	1
AAVPRAAFL	D3 PIC	PIC	AAVPRAAFL	1
AAVQGAVAM	D4 AV	AV	AAVQGAVAM	1
AAVQGAVAM	D2 AV	AV	AAVQGAVAM	1
AAVRLGSVL	D6 AV	AV	AAVRIGSVL	1
AAVSRLVAL	D4 PIC	PIC	AAVSRIVAL	1
AAVSRLVAL	D1 AV	AV	AAVSRIVAL	1
AAVTGVLSL	D2 PIC	PIC	AAVTGVLSL	1
AAVTGVLSL	D4 AV	AV	AAVTGVLSL	1
AAVVVPSGEEQR	D3 PIC	PIC	AAVVVPSGEEQR	1
AAVVVPSGEEQR	D2 AV	AV	AAVVVPSGEEQR	1
AAVVVPSGEEQR	D2 PIC	PIC	AAVVVPSGEEQR	1
AAVVVPSGEEQR	D1 AV	AV	AAVVVPSGEEQR	1
AAVVVPSGEEQR	D1 PIC	PIC	AAVVVPSGEEQR	1
AAVVVPSGEEQRYT	D2 PIC	PIC	AAVVVPSGEEQRYT	1
AAVVVPSGEEQRYT	D1 PIC	PIC	AAVVVPSGEEQRYT	1
AAVVVPSGEEQRYT	D1 AV	AV	AAVVVPSGEEQRYT	1
AAVVVPSGQ	D2 PIC	PIC	AAVVVPSGQ	1
AAVVVPSGQE	D2 PIC	PIC	AAVVVPSGQE	1
AAVVVPSGQEQR	D3 PIC	PIC	AAVVVPSGQEQR	1
AAVVVPSGQEQR	D3 AV	AV	AAVVVPSGQEQR	1
AAVVVPSGQEQR	D2 AV	AV	AAVVVPSGQEQR	1
AAVVVPSGQEQR	D2 PIC	PIC	AAVVVPSGQEQR	1
AAVVVPSGQEQR	D1 AV	AV	AAVVVPSGQEQR	1
AAVVVPSGQEQR	D1 PIC	PIC	AAVVVPSGQEQR	1
AAVVVPSGQEQRY	D2 PIC	PIC	AAVVVPSGQEQRY	1
AAVVVPSGQEQRY	D1 PIC	PIC	AAVVVPSGQEQRY	1
AAVVVPSGQEQRY	D1 AV	AV	AAVVVPSGQEQRY	1
AAVVVPSGQEQRYT	D3 PIC	PIC	AAVVVPSGQEQRYT	1
AAVVVPSGQEQRYT	D2 AV	AV	AAVVVPSGQEQRYT	1
AAVVVPSGQEQRYT	D2 PIC	PIC	AAVVVPSGQEQRYT	1
AAVVVPSGQEQRYT	D1 PIC	PIC	AAVVVPSGQEQRYT	1
AAYAARWVAK	D4 PIC	PIC	AAYAARWVAK	1
AAYEAELGDAR	D7 AV (Prim. DC)	AV	AAYEAELGDAR	1
AAYEAELGDAR	D8 PIC (Prim. DC)	PIC	AAYEAELGDAR	1
AAYEAELGDAR	D9 AV (Prim. DC)	AV	AAYEAELGDAR	1
AAYEAELGDAR	D9 PIC (Prim. DC)	PIC	AAYEAELGDAR	1
AAYEAELGDAR	D8 AV (Prim. DC)	AV	AAYEAELGDAR	1
AAYLRALSL	D6 PIC	PIC	AAYLRALSL	1
AAYLRALSL	D5 AV	AV	AAYLRALSL	1
AAYLRALSL	D4 AV	AV	AAYLRALSL	1
AAYLRALSL	D6 AV	AV	AAYLRALSL	1
AAYLRALSL	D5 PIC	PIC	AAYLRALSL	1
AAYNVPLPK	D6 PIC	PIC	AAYNVPLPK	1
AAYNVPLPK	D2 AV	AV	AAYNVPLPK	1
AAYSHLSTSK	D2 PIC	PIC	AAYSHLSTSK	1
AAYSHLSTSK	D4 AV	AV	AAYSHLSTSK	1
AAYSHLSTSK	D6 AV	AV	AAYSHLSTSK	1
AAYSHLSTSK	D3 PIC	PIC	AAYSHLSTSK	1
AAYSHLSTSK	D4 PIC	PIC	AAYSHLSTSK	1
AAYSHLSTSK	D6 PIC	PIC	AAYSHLSTSK	1
AAYSHLSTSK	D5 PIC	PIC	AAYSHLSTSK	1
AAYSHLSTSK	D5 AV	AV	AAYSHLSTSK	1
AAYSHLSTSK	D1 AV	AV	AAYSHLSTSK	1
AAYSHLSTSK	D3 AV	AV	AAYSHLSTSK	1
AAYSHLSTSK	D1 PIC	PIC	AAYSHLSTSK	1
AAYSHLSTSK	D2 AV	AV	AAYSHLSTSK	1
AAYYPSDVSSL	D3 AV	AV	AAYYPSDVSSL	1
ADAAPDEKVLDSGF	D9 PIC (Prim. DC)	PIC	ADAAPDEKVLDSGF	1
ADAAPDEKVLDSGF	D1 PIC	PIC	ADAAPDEKVLDSGF	1
ADAAPDEKVLDSGF	D1 AV	AV	ADAAPDEKVLDSGF	1
ADAAPDEKVLDSGFRELEN	D1 PIC	PIC	ADAAPDEKVLDSGFREIEN	1
ADAAPDEKVLDSGFRELEN	D1 AV	AV	ADAAPDEKVLDSGFREIEN	1
ADALVEKL	D6 PIC	PIC	ADAIVEKI	1
ADAPLVAHL	D6 AV	AV	ADAPIVAHL	1
ADAPVALVV	D6 PIC	PIC	ADAPVALVV	1
ADAPVALVV	D6 AV	AV	ADAPVALVV	1
ADARLFKAW	D5 PIC	PIC	ADARIFKAW	1
ADAVASLLL	D6 PIC	PIC	ADAVASLLI	1
ADAVASLLL	D6 AV	AV	ADAVASLLI	1
ADCLALLLAT	D4 PIC	PIC	ADCLALILAT	1
ADEFGVAVVL	D2 AV	AV	ADEFGVAVVI	1
ADELLNAAKGSSNSYALKK	D4 PIC	PIC	ADELINAAKGSSNSYAIKK	1
ADELLNAAKGSSNSYALKK	D4 AV	AV	ADELINAAKGSSNSYAIKK	1
ADELLNAAKGSSNSYALKK	D6 PIC	PIC	ADELINAAKGSSNSYAIKK	1
ADFAKVLEL	D4 AV	AV	ADFAKVLEL	1
ADFANFDAF	D6 PIC	PIC	ADFANFDAF	1
ADGSGAVNF	D2 PIC	PIC	ADGSGAVNF	1
ADGVQKV	D4 PIC	PIC	ADGVQKV	1
ADGVQKV	D5 PIC	PIC	ADGVQKV	1
ADGVQKV	D6 AV	AV	ADGVQKV	1
ADHLLTASW	D5 PIC	PIC	ADHLLTASW	1
ADLDTRSEFY	D5 PIC	PIC	ADIDTRSEFY	1
ADLDTRSEFY	D5 AV	AV	ADIDTRSEFY	1
ADLDVSGPK	D7 AV (Prim. DC)	AV	ADIDVSGPK	1
ADLDVSGPK	D8 PIC (Prim. DC)	PIC	ADIDVSGPK	1
ADLDVSGPK	D9 AV (Prim. DC)	AV	ADIDVSGPK	1
ADLDVSGPK	D9 PIC (Prim. DC)	PIC	ADIDVSGPK	1
ADLDVSGPK	D8 AV (Prim. DC)	AV	ADIDVSGPK	1
ADLGLSALT	D4 AV	AV	ADIGISALT	1
ADKDLAAK	D2 PIC	PIC	ADKDLAAK	1
ADKDLAAK	D2 AV	AV	ADKDLAAK	1
ADLGLTALL	D6 PIC	PIC	ADLGLTALI	1
ADLHEKY	D2 AV	AV	ADLHEKY	1
ADLHEKY	D2 PIC	PIC	ADLHEKY	1
ADLHEKY	D4 PIC	PIC	ADLHEKY	1
ADLLNNLGTLAK	D8 AV (Prim. DC)	AV	ADLINNLGTIAK	1
ADLPSLAADFVESK	D2 AV	AV	ADLPSLAADFVESK	1
ADLWPRLASNAGSLA	D6 AV	AV	ADLWPRIASNAGSIA	1
ADRFVTLL	D6 PIC	PIC	ADRFVTLL	1
ADTAAQLTQRK	D2 PIC	PIC	ADTAAQITQRK	1
ADTQTYQPYNK	D8 AV (Prim. DC)	AV	ADTQTYQPYNK	1
ADVDLSGPK	D8 PIC (Prim. DC)	PIC	ADVDISGPK	1
ADVEKSLPPKK	D4 PIC	PIC	ADVEKSLPPKK	1
ADVHFER	D4 PIC	PIC	ADVHFER	1
ADVHFER	D3 AV	AV	ADVHFER	1
ADVHFER	D6 PIC	PIC	ADVHFER	1
ADVHFER	D2 AV	AV	ADVHFER	1
ADVHFER	D6 AV	AV	ADVHFER	1
ADVLVQEV	D5 PIC	PIC	ADVLVQEV	1
ADVQFVL	D4 PIC	PIC	ADVQFVI	1
ADVQTPLLL	D2 AV	AV	ADVQTPLII	1
ADYGEGWNA	D2 PIC	PIC	ADYGEGWNA	1
AEAAASAL	D2 AV	AV	AEAAASAL	1
AEAAASAYY	D5 AV	AV	AEAAASAYY	1
AEAAASAYY	D5 PIC	PIC	AEAAASAYY	1
AEAAASLL	D4 PIC	PIC	AEAAASLL	1
AEAAASLL	D4 AV	AV	AEAAASLL	1
AEAAGLHKVF	D5 AV	AV	AEAAGLHKVF	1
AEAAGLHKVF	D5 PIC	PIC	AEAAGLHKVF	1
AEAALLTEEVL	D4 AV	AV	AEAALLTEEVL	1
AEAANVTGP	D4 PIC	PIC	AEAANVTGP	1
AEAANVTGP	D2 AV	AV	AEAANVTGP	1
AEAANVTGP	D2 PIC	PIC	AEAANVTGP	1
AEAANVTGP	D4 AV	AV	AEAANVTGP	1
AEAATPYGL	D4 PIC	PIC	AEAATPYGI	1
AEAATPYGL	D5 AV	AV	AEAATPYGI	1
AEAATPYGL	D4 AV	AV	AEAATPYGI	1
AEAAVLEAM	D4 AV	AV	AEAAVIEAM	1
AEAAVLEAM	D4 PIC	PIC	AEAAVIEAM	1
AEAAVLEAM	D2 AV	AV	AEAAVIEAM	1
AEAAVVAVA	D4 PIC	PIC	AEAAVVAVA	1
AEAAVVAVA	D2 AV	AV	AEAAVVAVA	1
AEAAVVAVA	D2 PIC	PIC	AEAAVVAVA	1
AEADALLQM	D4 AV	AV	AEADAIIQM	1
AEADALLQM	D4 PIC	PIC	AEADAIIQM	1
AEADGLSTNHW	D5 AV	AV	AEADGLSTNHW	1
AEADGLSTNHW	D5 PIC	PIC	AEADGLSTNHW	1
AEADLDFDLL	D4 PIC	PIC	AEADIDFDII	1
AEADKTLKVY	D5 PIC	PIC	AEADKTIKVY	1
AEADKTLKVY	D5 AV	AV	AEADKTIKVY	1
AEADLRALL	D4 PIC	PIC	AEADLRALL	1
AEADQQQTRL	D2 AV	AV	AEADQQQTRL	1
AEADQQQTRL	D2 PIC	PIC	AEADQQQTRL	1
AEAEAASVRM	D4 PIC	PIC	AEAEAASVRM	1
AEAEAASVRM	D2 AV	AV	AEAEAASVRM	1
AEAEAAVGL	D5 PIC	PIC	AEAEAAVGL	1
AEAEAAVGL	D4 AV	AV	AEAEAAVGL	1
AEAEAAVGL	D2 AV	AV	AEAEAAVGL	1
AEAEAVREVY	D5 AV	AV	AEAEAVREVY	1
AEAEAVREVY	D5 PIC	PIC	AEAEAVREVY	1
AEAEDEPLL	D4 AV	AV	AEAEDEPLL	1
AEAEDEPLL	D4 PIC	PIC	AEAEDEPLL	1
AEAEDEPLL	D2 AV	AV	AEAEDEPLL	1
AEAEDLDGGTL	D4 PIC	PIC	AEAEDLDGGTL	1
AEAEDLDGGTL	D4 AV	AV	AEAEDLDGGTL	1
AEAEEKTPLL	D4 AV	AV	AEAEEKTPLL	1
AEAEELKPFF	D5 PIC	PIC	AEAEELKPFF	1
AEAEELKPFFM	D2 AV	AV	AEAEELKPFFM	1
AEAEELKPFFM	D4 PIC	PIC	AEAEELKPFFM	1
AEAEGLSGTTL	D4 PIC	PIC	AEAEGLSGTTL	1
AEAEHDEHYY	D5 AV	AV	AEAEHDEHYY	1
AEAEHKLDL	D4 PIC	PIC	AEAEHKIDL	1
AEAEHKLDL	D2 AV	AV	AEAEHKIDL	1
AEAEHKLDL	D2 PIC	PIC	AEAEHKIDL	1
AEAEHKLDL	D4 AV	AV	AEAEHKIDL	1
AEAELLQLL	D4 PIC	PIC	AEAEIIQLL	1
AEAEKLRKL	D5 AV	AV	AEAEKIRKI	1
AEAEKLRKL	D5 PIC	PIC	AEAEKIRKI	1
AEAEKKVQL	D4 PIC	PIC	AEAEKKVQL	1
AEAEKKVQL	D2 PIC	PIC	AEAEKKVQL	1
AEAEKKVQL	D4 AV	AV	AEAEKKVQL	1
AEAEKKVQL	D2 AV	AV	AEAEKKVQL	1
AEAEKLGGQSY	D5 AV	AV	AEAEKLGGQSY	1
AEAEKSQLL	D5 PIC	PIC	AEAEKSQLI	1
AEAEKTFSY	D5 PIC	PIC	AEAEKTFSY	1
AEAEKTFSY	D5 AV	AV	AEAEKTFSY	1
AEAEKVLAL	D4 PIC	PIC	AEAEKVLAL	1
AEAEKVLAL	D2 AV	AV	AEAEKVLAL	1
AEAEKVLAL	D4 AV	AV	AEAEKVLAL	1
AEAEPEHSF	D4 AV	AV	AEAEPEHSF	1
AEAEPEHSF	D4 PIC	PIC	AEAEPEHSF	1
AEAEPEHSF	D5 PIC	PIC	AEAEPEHSF	1
AEAEPEHSF	D5 AV	AV	AEAEPEHSF	1
AEAEPEPEL	D2 PIC	PIC	AEAEPEPEL	1
AEAEPEPEL	D4 AV	AV	AEAEPEPEL	1
AEAERVLAEKL	D4 AV	AV	AEAERVLAEKL	1
AEAERVLAEKL	D4 PIC	PIC	AEAERVLAEKL	1
AEAETLPSL	D4 AV	AV	AEAETLPSL	1
AEAETLPSL	D4 PIC	PIC	AEAETLPSL	1
AEAETLPSL	D2 AV	AV	AEAETLPSL	1
AEAFAEEL	D4 AV	AV	AEAFAEEL	1
AEAFAEEL	D4 PIC	PIC	AEAFAEEL	1
AEAFAEKL	D4 AV	AV	AEAFAEKL	1
AEAFEALPRAL	D4 PIC	PIC	AEAFEAIPRAL	1
AEAFEALPRAL	D2 PIC	PIC	AEAFEAIPRAL	1
AEAFEALPRAL	D5 AV	AV	AEAFEAIPRAL	1
AEAFEALPRAL	D4 AV	AV	AEAFEAIPRAL	1
AEAFEALPRAL	D5 PIC	PIC	AEAFEAIPRAL	1
AEAFEALPRAL	D2 AV	AV	AEAFEAIPRAL	1
AEAFLEHLW	D5 PIC	PIC	AEAFLEHLW	1
AEAFQLVL	D2 PIC	PIC	AEAFQIVL	1
AEAFQLVL	D4 PIC	PIC	AEAFQIVL	1
AEAFSELNHL	D4 PIC	PIC	AEAFSELNHL	1
AEAFVRAFL	D2 PIC	PIC	AEAFVRAFL	1
AEAGADLVL	D2 PIC	PIC	AEAGADLVL	1
AEAGADLVL	D2 AV	AV	AEAGADLVL	1
AEAGADLVLL	D4 AV	AV	AEAGADLVLL	1
AEAGAGSATEFQFR	D7 AV (Prim. DC)	AV	AEAGAGSATEFQFR	1
AEAGAGSATEFQFR	D8 PIC (Prim. DC)	PIC	AEAGAGSATEFQFR	1
AEAGAGSATEFQFR	D9 PIC (Prim. DC)	PIC	AEAGAGSATEFQFR	1
AEAGAGSATEFQFR	D9 AV (Prim. DC)	AV	AEAGAGSATEFQFR	1
AEAGAGSATEFQFR	D8 AV (Prim. DC)	AV	AEAGAGSATEFQFR	1
AEAGAKLSL	D4 PIC	PIC	AEAGAKISI	1
AEAGELREQL	D4 AV	AV	AEAGELREQL	1
AEAGELREQL	D4 PIC	PIC	AEAGELREQL	1
AEAGEPTTL	D4 PIC	PIC	AEAGEPTTL	1
AEAGEPTTL	D4 AV	AV	AEAGEPTTL	1
AEAGEQFGQL	D4 AV	AV	AEAGEQFGQL	1
AEAGEQFGQL	D4 PIC	PIC	AEAGEQFGQL	1
AEAGGGSNSL	D4 AV	AV	AEAGGGSNSL	1
AEAGGGSNSL	D4 PIC	PIC	AEAGGGSNSL	1
AEAGGGSNSL	D2 AV	AV	AEAGGGSNSL	1
AEAGPLVL	D4 PIC	PIC	AEAGPIVI	1
AEAGPLVL	D2 PIC	PIC	AEAGPIVI	1
AEAGPLVL	D4 AV	AV	AEAGPIVI	1
AEAGQGDVSL	D4 AV	AV	AEAGQGDVSI	1
AEAGSPAMAVL	D4 AV	AV	AEAGSPAMAVL	1
AEAGSPAMAVL	D4 PIC	PIC	AEAGSPAMAVL	1
AEAGSRMDKL	D2 PIC	PIC	AEAGSRMDKL	1
AEAGSRMDKL	D4 AV	AV	AEAGSRMDKL	1
AEAGSRMDKL	D4 PIC	PIC	AEAGSRMDKL	1
AEAGVAVEV	D4 PIC	PIC	AEAGVAVEV	1
AEAGVAVEV	D2 PIC	PIC	AEAGVAVEV	1
AEAGVAVEV	D2 AV	AV	AEAGVAVEV	1
AEAGVAVFAW	D5 AV	AV	AEAGVAVFAW	1
AEAGVAVFAW	D5 PIC	PIC	AEAGVAVFAW	1
AEAGVPAEF	D2 PIC	PIC	AEAGVPAEF	1
AEAGVPAEF	D4 AV	AV	AEAGVPAEF	1
AEAGVPAEF	D8 PIC (Prim. DC)	PIC	AEAGVPAEF	1
AEAGVPAEF	D4 PIC	PIC	AEAGVPAEF	1
AEAGVPAEF	D5 PIC	PIC	AEAGVPAEF	1
AEAGVPAEF	D5 AV	AV	AEAGVPAEF	1
AEAGVPAEF	D8 AV (Prim. DC)	AV	AEAGVPAEF	1
AEAGVPAEF	D2 AV	AV	AEAGVPAEF	1
AEAGVPAEFS	D5 AV	AV	AEAGVPAEFS	1
AEAGVTLL	D4 PIC	PIC	AEAGVTLI	1
AEAHRLQQL	D5 PIC	PIC	AEAHRIQQI	1
AEAHRLQQL	D5 AV	AV	AEAHRIQQI	1
AEALPEPVV	D4 PIC	PIC	AEAIPEPVV	1
AEALTLAERKY	D5 PIC	PIC	AEAITLAERKY	1
AEALTLAERKY	D5 AV	AV	AEAITLAERKY	1
AEALVPTLF	D4 PIC	PIC	AEAIVPTLF	1
AEALVPTLF	D5 AV	AV	AEAIVPTLF	1
AEALVPTLF	D4 AV	AV	AEAIVPTLF	1
AEALVPTLF	D5 PIC	PIC	AEAIVPTLF	1
AEALVPTLF	D2 AV	AV	AEAIVPTLF	1
AEAKARAEL	D4 AV	AV	AEAKARAEI	1
AEAKARAEL	D4 PIC	PIC	AEAKARAEI	1
AEAKEKLYL	D2 AV	AV	AEAKEKIYL	1
AEAKEKLYL	D2 PIC	PIC	AEAKEKIYL	1
AEAKEKLYL	D4 AV	AV	AEAKEKIYL	1
AEAKEKLYL	D4 PIC	PIC	AEAKEKIYL	1
AEAKKLERL	D2 PIC	PIC	AEAKKIERL	1
AEAKKLERL	D4 AV	AV	AEAKKIERL	1
AEAKKLERL	D2 AV	AV	AEAKKIERL	1
AEAKPLTEML	D4 AV	AV	AEAKPITEML	1
AEAKPLTEML	D4 PIC	PIC	AEAKPITEML	1
AEAKPKFL	D4 AV	AV	AEAKPKFL	1
AEALAAHKY	D5 AV	AV	AEALAAHKY	1
AEALAAHKY	D5 PIC	PIC	AEALAAHKY	1
AEALAALL	D4 PIC	PIC	AEALAAIL	1
AEALAALL	D2 AV	AV	AEALAAIL	1
AEALAALL	D2 PIC	PIC	AEALAAIL	1
AEALAALL	D4 AV	AV	AEALAAIL	1
AEALARNLL	D2 AV	AV	AEALARNLL	1
AEALARNLL	D4 AV	AV	AEALARNLL	1
AEALATHLL	D4 PIC	PIC	AEALATHIL	1
AEALATHLL	D2 AV	AV	AEALATHIL	1
AEALATHLL	D2 PIC	PIC	AEALATHIL	1
AEALATHLL	D4 AV	AV	AEALATHIL	1
AEALEKLFL	D2 AV	AV	AEALEKLFL	1
AEALEKLFL	D2 PIC	PIC	AEALEKLFL	1
AEALEKLFL	D4 PIC	PIC	AEALEKLFL	1
AEALESQEL	D2 AV	AV	AEALESQEL	1
AEALGPLQSF	D5 AV	AV	AEALGPLQSF	1
AEALGPLQSF	D5 PIC	PIC	AEALGPLQSF	1
AEALHAHGY	D5 AV	AV	AEALHAHGY	1
AEALHAHGY	D5 PIC	PIC	AEALHAHGY	1
AEALKAVLL	D4 AV	AV	AEALKAVLL	1
AEALKEVSL	D4 AV	AV	AEALKEVSL	1
AEALKEVSL	D4 PIC	PIC	AEALKEVSL	1
AEALLKKHEAL	D4 PIC	PIC	AEALLKKHEAL	1
AEALLKKHEAL	D4 AV	AV	AEALLKKHEAL	1
AEALLTYETL	D4 PIC	PIC	AEALLTYETL	1
AEALPKQSV	D5 PIC	PIC	AEALPKQSV	1
AEALPKQSV	D5 AV	AV	AEALPKQSV	1
AEALSKMKL	D4 AV	AV	AEALSKMKL	1
AEALSKMKL	D5 AV	AV	AEALSKMKL	1
AEALSKMKL	D5 PIC	PIC	AEALSKMKL	1
AEAMGSARGGAANSW	D5 PIC	PIC	AEAMGSARGGAANSW	1
AEAMGSARGGAANSW	D5 AV	AV	AEAMGSARGGAANSW	1
AEAMKSPEL	D4 AV	AV	AEAMKSPEL	1
AEAMKSPEL	D4 PIC	PIC	AEAMKSPEL	1
AEAMKTSAF	D5 AV	AV	AEAMKTSAF	1
AEANHFLDL	D4 PIC	PIC	AEANHFIDL	1
AEANHFLDL	D2 AV	AV	AEANHFIDL	1
AEANHFLDL	D2 PIC	PIC	AEANHFIDL	1
AEANHFLDL	D4 AV	AV	AEANHFIDL	1
AEANVMKTL	D5 AV	AV	AEANVMKTL	1
AEANVMKTL	D5 PIC	PIC	AEANVMKTL	1
AEAPAGPAL	D2 AV	AV	AEAPAGPAL	1
AEAPAGPAL	D2 PIC	PIC	AEAPAGPAL	1
AEAPAGPAL	D8 PIC (Prim. DC)	PIC	AEAPAGPAL	1
AEAPAGPAL	D4 AV	AV	AEAPAGPAL	1
AEAPAGPAL	D4 PIC	PIC	AEAPAGPAL	1
AEAPAGPAL	D5 PIC	PIC	AEAPAGPAL	1
AEAPAGPAL	D5 AV	AV	AEAPAGPAL	1
AEAPAGPAL	D8 AV (Prim. DC)	AV	AEAPAGPAL	1
AEAPDLQP	D4 AV	AV	AEAPDIQP	1
AEAPGEAFL	D2 AV	AV	AEAPGEAFL	1
AEAPGEAFL	D2 PIC	PIC	AEAPGEAFL	1
AEAPGEAFL	D4 AV	AV	AEAPGEAFL	1
AEAPGEAFL	D4 PIC	PIC	AEAPGEAFL	1
AEAPGEQL	D2 AV	AV	AEAPGEQL	1
AEAPGEQL	D2 PIC	PIC	AEAPGEQL	1
AEAPGEQL	D4 AV	AV	AEAPGEQL	1
AEAPGEQL	D4 PIC	PIC	AEAPGEQL	1
AEAPGEQLY	D5 PIC	PIC	AEAPGEQLY	1
AEAPGGEL	D4 PIC	PIC	AEAPGGEL	1
AEAPGGELM	D4 AV	AV	AEAPGGELM	1
AEAPGGELM	D4 PIC	PIC	AEAPGGELM	1
AEAPGLRDHESL	D4 AV	AV	AEAPGIRDHESL	1
AEAPGLRDHESL	D4 PIC	PIC	AEAPGIRDHESL	1
AEAPLPSPKL	D4 PIC	PIC	AEAPLPSPKL	1
AEAPLPSPKL	D4 AV	AV	AEAPLPSPKL	1
AEAPLPSPKL	D2 AV	AV	AEAPLPSPKL	1
AEAPRLAEY	D5 PIC	PIC	AEAPRLAEY	1
AEAPRLAEY	D5 AV	AV	AEAPRLAEY	1
AEAPSHHL	D4 PIC	PIC	AEAPSHHL	1
AEAPSHHL	D2 PIC	PIC	AEAPSHHL	1
AEAPSQVRL	D2 AV	AV	AEAPSQVRL	1
AEAPSQVRL	D4 AV	AV	AEAPSQVRL	1
AEAPSQVRL	D4 PIC	PIC	AEAPSQVRL	1
AEAPTALSF	D4 AV	AV	AEAPTALSF	1
AEAPVAGLPAFL	D4 PIC	PIC	AEAPVAGLPAFL	1
AEAQAAARQEL	D4 PIC	PIC	AEAQAAARQEL	1
AEAQAAARQEL	D2 PIC	PIC	AEAQAAARQEL	1
AEAQAAARQEL	D4 AV	AV	AEAQAAARQEL	1
AEAQAFLL	D2 AV	AV	AEAQAFLL	1
AEAQAFLL	D2 PIC	PIC	AEAQAFLL	1
AEAQAFLL	D4 PIC	PIC	AEAQAFLL	1
AEAQAGTTTL	D2 AV	AV	AEAQAGTTTL	1
AEAQAGTTTL	D2 PIC	PIC	AEAQAGTTTL	1
AEAQAGTTTL	D4 AV	AV	AEAQAGTTTL	1
AEAQAGTTTL	D4 PIC	PIC	AEAQAGTTTL	1
AEAQALRQEL	D4 PIC	PIC	AEAQALRQEL	1
AEAQALRQEL	D4 AV	AV	AEAQALRQEL	1
AEAQELLKETL	D4 PIC	PIC	AEAQELLKETL	1
AEAQFTTAL	D2 AV	AV	AEAQFTTAL	1
AEAQFTTAL	D2 PIC	PIC	AEAQFTTAL	1
AEAQFTTAL	D4 AV	AV	AEAQFTTAL	1
AEAQFTTAL	D4 PIC	PIC	AEAQFTTAL	1
AEAQFTTAL	D5 AV	AV	AEAQFTTAL	1
AEAQGKSSEVSL	D4 PIC	PIC	AEAQGKSSEVSL	1
AEAQGSTTL	D4 AV	AV	AEAQGSTTL	1
AEAQGSTTL	D4 PIC	PIC	AEAQGSTTL	1
AEAQGSTTL	D2 AV	AV	AEAQGSTTL	1
AEAQGSTTLL	D4 PIC	PIC	AEAQGSTTLL	1
AEAQLAYEL	D2 AV	AV	AEAQLAYEL	1
AEAQLAYEL	D2 PIC	PIC	AEAQLAYEL	1
AEAQLAYEL	D4 AV	AV	AEAQLAYEL	1
AEAQLAYEL	D4 PIC	PIC	AEAQLAYEL	1
AEAQLRFLQAW	D5 PIC	PIC	AEAQLRFIQAW	1
AEAQQLLTL	D4 PIC	PIC	AEAQQLITI	1
AEAQQLLTL	D2 AV	AV	AEAQQLITI	1
AEAQQLLTL	D2 PIC	PIC	AEAQQLITI	1
AEAQQLLTL	D4 AV	AV	AEAQQLITI	1
AEAREKETKAL	D4 PIC	PIC	AEAREKETKAL	1
AEAREKETKAL	D4 AV	AV	AEAREKETKAL	1
AEARHNPSL	D2 PIC	PIC	AEARHNPSI	1
AEARPEEL	D2 AV	AV	AEARPEEL	1
AEASALYGRAL	D2 PIC	PIC	AEASALYGRAL	1
AEASHVSRY	D5 PIC	PIC	AEASHVSRY	1
AEASHVSRY	D5 AV	AV	AEASHVSRY	1
AEASMLSKL	D2 AV	AV	AEASMISKL	1
AEASMLSKL	D2 PIC	PIC	AEASMISKL	1
AEASMLSKL	D4 AV	AV	AEASMISKL	1
AEASMLSKL	D8 PIC (Prim. DC)	PIC	AEASMISKL	1
AEASMLSKL	D4 PIC	PIC	AEASMISKL	1
AEASMLSKL	D5 PIC	PIC	AEASMISKL	1
AEASMLSKL	D5 AV	AV	AEASMISKL	1
AEASMVLAV	D2 AV	AV	AEASMVIAV	1
AEASPDAQVPVFL	D4 PIC	PIC	AEASPDAQVPVFL	1
AEASSEEL	D2 PIC	PIC	AEASSEEL	1
AEASSEEL	D4 PIC	PIC	AEASSEEL	1
AEASSEEL	D2 AV	AV	AEASSEEL	1
AEASVDPSL	D2 AV	AV	AEASVDPSL	1
AEASVDPSL	D2 PIC	PIC	AEASVDPSL	1
AEASVDPSL	D4 AV	AV	AEASVDPSL	1
AEASVDPSL	D4 PIC	PIC	AEASVDPSL	1
AEASVMTQL	D2 AV	AV	AEASVMTQL	1
AEASVMTQL	D2 PIC	PIC	AEASVMTQL	1
AEASVMTQL	D4 AV	AV	AEASVMTQL	1
AEASVMTQL	D4 PIC	PIC	AEASVMTQL	1
AEATEEVSL	D2 PIC	PIC	AEATEEVSL	1
AEATEEVSL	D4 AV	AV	AEATEEVSL	1
AEATEEVSL	D4 PIC	PIC	AEATEEVSL	1
AEATEEVSL	D2 AV	AV	AEATEEVSL	1
AEATLGSGNL	D4 PIC	PIC	AEATLGSGNL	1
AEATLGSGNL	D2 AV	AV	AEATLGSGNL	1
AEATLGSGNL	D2 PIC	PIC	AEATLGSGNL	1
AEATLGSGNL	D4 AV	AV	AEATLGSGNL	1
AEATLPTVL	D4 PIC	PIC	AEATLPTVI	1
AEATLPTVL	D4 AV	AV	AEATLPTVI	1
AEATPMLKTL	D4 AV	AV	AEATPMLKTL	1
AEATPVAL	D2 PIC	PIC	AEATPVAL	1
AEATPVAL	D4 AV	AV	AEATPVAL	1
AEATPVAL	D4 PIC	PIC	AEATPVAL	1
AEATPVAL	D2 AV	AV	AEATPVAL	1
AEAVAALLL	D4 AV	AV	AEAVAALLL	1
AEAVAMGLL	D2 PIC	PIC	AEAVAMGLL	1
AEAVAMGLL	D2 AV	AV	AEAVAMGLL	1
AEAVATSVL	D4 AV	AV	AEAVATSVL	1
AEAVATSVL	D4 PIC	PIC	AEAVATSVL	1
AEAVATSVL	D2 AV	AV	AEAVATSVL	1
AEAVGVQL	D2 PIC	PIC	AEAVGVQL	1
AEAVGVQL	D4 AV	AV	AEAVGVQL	1
AEAVGVQL	D2 AV	AV	AEAVGVQL	1
AEAVLRHKL	D4 PIC	PIC	AEAVLRHKL	1
AEAVLRHKL	D4 AV	AV	AEAVLRHKL	1
AEAVLTSQL	D4 AV	AV	AEAVLTSQL	1
AEAVLTSQL	D4 PIC	PIC	AEAVLTSQL	1
AEAVLYEHL	D2 AV	AV	AEAVLYEHL	1
AEAVLYEHL	D2 PIC	PIC	AEAVLYEHL	1
AEAVLYEHL	D4 PIC	PIC	AEAVLYEHL	1
AEAVQKFFL	D4 PIC	PIC	AEAVQKFFL	1
AEAVQKFFL	D2 AV	AV	AEAVQKFFL	1
AEAVQKFFL	D2 PIC	PIC	AEAVQKFFL	1
AEAVQKFFL	D4 AV	AV	AEAVQKFFL	1
AEAVVETKM	D2 PIC	PIC	AEAVVETKM	1
AEAVVETKM	D4 AV	AV	AEAVVETKM	1
AEAVVETKM	D2 AV	AV	AEAVVETKM	1
AEAVVLTLL	D4 PIC	PIC	AEAVVLTLL	1
AEAVVLTLL	D2 AV	AV	AEAVVLTLL	1
AEAVVLTLL	D4 AV	AV	AEAVVLTLL	1
AEAVVRLS	D4 PIC	PIC	AEAVVRLS	1
AEAVVRLS	D2 AV	AV	AEAVVRLS	1
AEDALKAAL	D4 PIC	PIC	AEDAIKAAL	1
AEDALKAAL	D2 AV	AV	AEDAIKAAL	1
AEDALKAAL	D2 PIC	PIC	AEDAIKAAL	1
AEDDFKKVL	D2 PIC	PIC	AEDDFKKVL	1
AEDDFKKVL	D5 AV	AV	AEDDFKKVL	1
AEDDFKKVL	D5 PIC	PIC	AEDDFKKVL	1
AEDDFKKVL	D2 AV	AV	AEDDFKKVL	1
AEDDLRGLQL	D4 AV	AV	AEDDIRGIQL	1
AEDDNALREHL	D4 PIC	PIC	AEDDNAIREHL	1
AEDEGTQRL	D2 AV	AV	AEDEGTQRL	1
AEDEGTQRL	D2 PIC	PIC	AEDEGTQRL	1
AEDEGTQRL	D5 PIC	PIC	AEDEGTQRL	1
AEDEGTQRL	D5 AV	AV	AEDEGTQRL	1
AEDEGTQRL	D4 AV	AV	AEDEGTQRL	1
AEDEGTQRL	D4 PIC	PIC	AEDEGTQRL	1
AEDEGVSQRKF	D5 PIC	PIC	AEDEGVSQRKF	1
AEDEGVSQRKF	D5 AV	AV	AEDEGVSQRKF	1
AEDEKNTAL	D2 PIC	PIC	AEDEKNTAL	1
AEDEKNTAL	D4 PIC	PIC	AEDEKNTAL	1
AEDEKNTAL	D2 AV	AV	AEDEKNTAL	1
AEDELFNRY	D5 PIC	PIC	AEDELFNRY	1
AEDELFNRY	D5 AV	AV	AEDELFNRY	1
AEDELRDAVL	D4 PIC	PIC	AEDELRDAVL	1
AEDELRDAVL	D2 AV	AV	AEDELRDAVL	1
AEDELRDAVL	D2 PIC	PIC	AEDELRDAVL	1
AEDELRDAVL	D4 AV	AV	AEDELRDAVL	1
AEDELRDAVLL	D4 PIC	PIC	AEDELRDAVLL	1
AEDELRDAVLL	D4 AV	AV	AEDELRDAVLL	1
AEDELRDAVLL	D2 AV	AV	AEDELRDAVLL	1
AEDEVLLQKL	D4 AV	AV	AEDEVLLQKL	1
AEDEVLLQKL	D4 PIC	PIC	AEDEVLLQKL	1
AEDFEKLTL	D2 AV	AV	AEDFEKLTL	1
AEDFLVDVL	D4 PIC	PIC	AEDFIVDVI	1
AEDFLVDVL	D4 AV	AV	AEDFIVDVI	1
AEDGLLRQY	D5 PIC	PIC	AEDGLIRQY	1
AEDGLKHEY	D5 PIC	PIC	AEDGLKHEY	1
AEDGLKHEY	D5 AV	AV	AEDGLKHEY	1
AEDGSVLDYEL	D4 PIC	PIC	AEDGSVIDYEL	1
AEDGSVLDYEL	D2 AV	AV	AEDGSVIDYEL	1
AEDGSVLDYEL	D2 PIC	PIC	AEDGSVIDYEL	1
AEDGSVLDYEL	D4 AV	AV	AEDGSVIDYEL	1
AEDGSVLDYELLDQDAR	D8 PIC (Prim. DC)	PIC	AEDGSVIDYELIDQDAR	1
AEDHPRMVLL	D4 AV	AV	AEDHPRMVIL	1
AEDHPRMVLL	D4 PIC	PIC	AEDHPRMVIL	1
AEDLAYQL	D4 PIC	PIC	AEDIAYQL	1
AEDLAYQL	D2 AV	AV	AEDIAYQL	1
AEDLKSGKL	D4 PIC	PIC	AEDIKSGKL	1
AEDLPSLKL	D4 PIC	PIC	AEDIPSLKL	1
AEDLPSLKL	D2 AV	AV	AEDIPSLKL	1
AEDLPSLKL	D2 PIC	PIC	AEDIPSLKL	1
AEDLPSLKL	D4 AV	AV	AEDIPSLKL	1
AEDLTTGQVL	D4 PIC	PIC	AEDITTGQVL	1
AEDLTTGQVL	D2 PIC	PIC	AEDITTGQVL	1
AEDLTTGQVL	D4 AV	AV	AEDITTGQVL	1
AEDLTTGQVL	D2 AV	AV	AEDITTGQVL	1
AEDLVYTL	D4 PIC	PIC	AEDIVYTL	1
AEDLVYTL	D2 AV	AV	AEDIVYTL	1
AEDLVYTL	D2 PIC	PIC	AEDIVYTL	1
AEDLVYTL	D4 AV	AV	AEDIVYTL	1
AEDKDTPAL	D2 AV	AV	AEDKDTPAL	1
AEDKDTPAL	D2 PIC	PIC	AEDKDTPAL	1
AEDKDTPAL	D4 AV	AV	AEDKDTPAL	1
AEDKDTPAL	D4 PIC	PIC	AEDKDTPAL	1
AEDKENYKKF	D8 PIC (Prim. DC)	PIC	AEDKENYKKF	1
AEDKENYKKF	D5 PIC	PIC	AEDKENYKKF	1
AEDKENYKKF	D5 AV	AV	AEDKENYKKF	1
AEDKENYKKF	D8 AV (Prim. DC)	AV	AEDKENYKKF	1
AEDKENYKKFY	D5 PIC	PIC	AEDKENYKKFY	1
AEDKENYKKFY	D5 AV	AV	AEDKENYKKFY	1
AEDKKGHLL	D4 PIC	PIC	AEDKKGHLI	1
AEDKKGHLL	D2 PIC	PIC	AEDKKGHLI	1
AEDKKGHLL	D5 PIC	PIC	AEDKKGHLI	1
AEDKKGHLL	D5 AV	AV	AEDKKGHLI	1
AEDKPRAQL	D5 PIC	PIC	AEDKPRAQL	1
AEDKPRAQL	D4 AV	AV	AEDKPRAQL	1
AEDKPRAQL	D4 PIC	PIC	AEDKPRAQL	1
AEDKPSTDL	D4 PIC	PIC	AEDKPSTDL	1
AEDKPSTDL	D4 AV	AV	AEDKPSTDL	1
AEDKPSTDL	D2 AV	AV	AEDKPSTDL	1
AEDLEKALEL	D4 PIC	PIC	AEDLEKALEL	1
AEDLNSRVSY	D5 PIC	PIC	AEDLNSRVSY	1
AEDLNSRVSY	D5 AV	AV	AEDLNSRVSY	1
AEDLNSRVSYW	D5 AV	AV	AEDLNSRVSYW	1
AEDLNSRVSYW	D5 PIC	PIC	AEDLNSRVSYW	1
AEDLNTRVAY	D5 AV	AV	AEDLNTRVAY	1
AEDLNTRVAY	D5 PIC	PIC	AEDLNTRVAY	1
AEDLNTRVAYW	D5 AV	AV	AEDLNTRVAYW	1
AEDLNTRVAYW	D5 PIC	PIC	AEDLNTRVAYW	1
AEDLPPNTL	D4 AV	AV	AEDLPPNTL	1
AEDLPPNTL	D4 PIC	PIC	AEDLPPNTL	1
AEDLRAKAEW	D5 PIC	PIC	AEDLRAKAEW	1
AEDLRAKAEW	D5 AV	AV	AEDLRAKAEW	1
AEDLVANFF	D5 PIC	PIC	AEDLVANFF	1
AEDMETKLKNY	D5 AV	AV	AEDMETKIKNY	1
AEDMETKLKNY	D5 PIC	PIC	AEDMETKIKNY	1
AEDMTSKDY	D5 PIC	PIC	AEDMTSKDY	1
AEDNADTLAL	D4 AV	AV	AEDNADTLAL	1
AEDNADTLAL	D2 AV	AV	AEDNADTLAL	1
AEDNFNNTYL	D4 PIC	PIC	AEDNFNNTYI	1
AEDNLREML	D2 AV	AV	AEDNIREML	1
AEDNLREML	D2 PIC	PIC	AEDNIREML	1
AEDNLREML	D4 AV	AV	AEDNIREML	1
AEDNLREML	D4 PIC	PIC	AEDNIREML	1
AEDNLREMLM	D4 PIC	PIC	AEDNIREMLM	1
AEDNTVSFL	D4 AV	AV	AEDNTVSFL	1
AEDNTVSFL	D4 PIC	PIC	AEDNTVSFL	1
AEDPETQVVL	D4 PIC	PIC	AEDPETQVVL	1
AEDPETQVVL	D2 PIC	PIC	AEDPETQVVL	1
AEDPETQVVL	D4 AV	AV	AEDPETQVVL	1
AEDPETQVVL	D2 AV	AV	AEDPETQVVL	1
AEDPLGALHL	D2 AV	AV	AEDPLGAIHL	1
AEDPLGALHL	D2 PIC	PIC	AEDPLGAIHL	1
AEDPLGALHL	D4 AV	AV	AEDPLGAIHL	1
AEDPLGALHL	D6 AV	AV	AEDPLGAIHL	1
AEDPLGALHL	D4 PIC	PIC	AEDPLGAIHL	1
AEDPLGALHL	D6 PIC	PIC	AEDPLGAIHL	1
AEDPLGALHL	D5 PIC	PIC	AEDPLGAIHL	1
AEDPLGALHL	D5 AV	AV	AEDPLGAIHL	1
AEDPLVQSL	D4 PIC	PIC	AEDPLVQSL	1
AEDPLVQSL	D2 AV	AV	AEDPLVQSL	1
AEDPLVQSL	D2 PIC	PIC	AEDPLVQSL	1
AEDPLVQSL	D4 AV	AV	AEDPLVQSL	1
AEDPNSTSL	D2 AV	AV	AEDPNSTSL	1
AEDPSKSYV	D4 AV	AV	AEDPSKSYV	1
AEDPTLSLL	D2 AV	AV	AEDPTISLL	1
AEDPTLSLL	D2 PIC	PIC	AEDPTISLL	1
AEDPTLSLL	D4 AV	AV	AEDPTISLL	1
AEDPVFTLL	D4 PIC	PIC	AEDPVFTIL	1
AEDPVFTLL	D2 AV	AV	AEDPVFTIL	1
AEDPVFTLL	D2 PIC	PIC	AEDPVFTIL	1
AEDPVFTLL	D4 AV	AV	AEDPVFTIL	1
AEDPVTGSAHAVL	D4 PIC	PIC	AEDPVTGSAHAVL	1
AEDPVTGSAHAVL	D4 AV	AV	AEDPVTGSAHAVL	1
AEDQPLNL	D2 AV	AV	AEDQPINL	1
AEDQRTSTY	D5 PIC	PIC	AEDQRTSTY	1
AEDQRTSTY	D5 AV	AV	AEDQRTSTY	1
AEDQSVASL	D4 AV	AV	AEDQSVASL	1
AEDRAQGL	D4 AV	AV	AEDRAQGL	1
AEDRGDKFVL	D4 AV	AV	AEDRGDKFVL	1
AEDRPSEQL	D4 PIC	PIC	AEDRPSEQL	1
AEDRPSEQL	D4 AV	AV	AEDRPSEQL	1
AEDSGLHLL	D5 PIC	PIC	AEDSGLHII	1
AEDSPKMPL	D4 PIC	PIC	AEDSPKMPL	1
AEDSRVLSEQL	D4 AV	AV	AEDSRVLSEQL	1
AEDSVMDHHF	D5 PIC	PIC	AEDSVMDHHF	1
AEDSVMDHHF	D5 AV	AV	AEDSVMDHHF	1
AEDSVSQRAVL	D4 PIC	PIC	AEDSVSQRAVL	1
AEDSVSQRAVL	D4 AV	AV	AEDSVSQRAVL	1
AEDSVSQRAVL	D2 AV	AV	AEDSVSQRAVL	1
AEDTAHPKL	D4 AV	AV	AEDTAHPKL	1
AEDTLTALL	D2 AV	AV	AEDTITALL	1
AEDTLTALL	D4 AV	AV	AEDTITALL	1
AEDTPVVQL	D4 PIC	PIC	AEDTPVVQL	1
AEDTPVVQL	D2 AV	AV	AEDTPVVQL	1
AEDTPVVQL	D2 PIC	PIC	AEDTPVVQL	1
AEDTPVVQL	D4 AV	AV	AEDTPVVQL	1
AEDTYPQKL	D5 PIC	PIC	AEDTYPQKI	1
AEDVKAKLHEL	D4 PIC	PIC	AEDVKAKLHEL	1
AEDVKAKLHEL	D4 AV	AV	AEDVKAKLHEL	1
AEDVKLQLY	D8 PIC (Prim. DC)	PIC	AEDVKLQLY	1
AEDVKLQLY	D5 AV	AV	AEDVKLQLY	1
AEDVKLQLY	D5 PIC	PIC	AEDVKLQLY	1
AEDVKLQLY	D8 AV (Prim. DC)	AV	AEDVKLQLY	1
AEDVPPQRL	D2 AV	AV	AEDVPPQRL	1
AEDVPPQRL	D2 PIC	PIC	AEDVPPQRL	1
AEDVPPQRL	D8 PIC (Prim. DC)	PIC	AEDVPPQRL	1
AEDVPPQRL	D4 AV	AV	AEDVPPQRL	1
AEDVPPQRL	D4 PIC	PIC	AEDVPPQRL	1
AEDVQHQLL	D4 AV	AV	AEDVQHQIL	1
AEDYAKERY	D5 PIC	PIC	AEDYAKERY	1
AEDYAKERY	D5 AV	AV	AEDYAKERY	1
AEDYHQQYL	D4 AV	AV	AEDYHQQYL	1
AEDYHQQYL	D4 PIC	PIC	AEDYHQQYL	1
AEEAAAGARAQL	D4 AV	AV	AEEAAAGARAQL	1
AEEAAAGARAQL	D4 PIC	PIC	AEEAAAGARAQL	1
AEEAKEALL	D4 PIC	PIC	AEEAKEALL	1
AEEAKEALL	D2 AV	AV	AEEAKEALL	1
AEEAKEALL	D2 PIC	PIC	AEEAKEALL	1
AEEAKEALL	D4 AV	AV	AEEAKEALL	1
AEEAMKHVY	D5 AV	AV	AEEAMKHVY	1
AEEAMKHVY	D5 PIC	PIC	AEEAMKHVY	1
AEEASALEL	D4 AV	AV	AEEASALEL	1
AEEASALEL	D4 PIC	PIC	AEEASALEL	1
AEEDEFLLL	D2 AV	AV	AEEDEFIIL	1
AEEDEFLLL	D2 PIC	PIC	AEEDEFIIL	1
AEEDEFLLL	D4 AV	AV	AEEDEFIIL	1
AEEDEFLLL	D4 PIC	PIC	AEEDEFIIL	1
AEEDFQVTL	D4 PIC	PIC	AEEDFQVTL	1
AEEDFQVTL	D2 PIC	PIC	AEEDFQVTL	1
AEEDFQVTL	D4 AV	AV	AEEDFQVTL	1
AEEDFQVTL	D2 AV	AV	AEEDFQVTL	1
AEEDHVDLSL	D2 AV	AV	AEEDHVDLSL	1
AEEDHVDLSL	D2 PIC	PIC	AEEDHVDLSL	1
AEEDHVDLSL	D4 AV	AV	AEEDHVDLSL	1
AEEDHVDLSL	D4 PIC	PIC	AEEDHVDLSL	1
AEEDKLPLL	D2 AV	AV	AEEDKIPLL	1
AEEDKLPLL	D2 PIC	PIC	AEEDKIPLL	1
AEEDKLPLL	D4 AV	AV	AEEDKIPLL	1
AEEDKLPLL	D4 PIC	PIC	AEEDKIPLL	1
AEEDLAQQRAL	D4 PIC	PIC	AEEDLAQQRAL	1
AEEDLAQQRAL	D2 AV	AV	AEEDLAQQRAL	1
AEEDLAQQRAL	D4 AV	AV	AEEDLAQQRAL	1
AEEDLRASLL	D4 AV	AV	AEEDLRASLL	1
AEEDLRASLL	D4 PIC	PIC	AEEDLRASLL	1
AEEDPAAAF	D5 PIC	PIC	AEEDPAAAF	1
AEEDPAAAF	D5 AV	AV	AEEDPAAAF	1
AEEDPAAAFL	D4 PIC	PIC	AEEDPAAAFL	1
AEEDPAAAFL	D2 AV	AV	AEEDPAAAFL	1
AEEDPAAAFL	D4 AV	AV	AEEDPAAAFL	1
AEEDSVLEKL	D2 AV	AV	AEEDSVLEKL	1
AEEDSVLEKL	D4 AV	AV	AEEDSVLEKL	1
AEEDSVLEKL	D4 PIC	PIC	AEEDSVLEKL	1
AEEEAARVAL	D4 AV	AV	AEEEAARVAL	1
AEEEAARVAL	D4 PIC	PIC	AEEEAARVAL	1
AEEEFVQRF	D5 PIC	PIC	AEEEFVQRF	1
AEEEGPKREL	D2 AV	AV	AEEEGPKREL	1
AEEEGPKREL	D2 PIC	PIC	AEEEGPKREL	1
AEEEGPKREL	D4 AV	AV	AEEEGPKREL	1
AEEEGVSGASL	D4 AV	AV	AEEEGVSGASL	1
AEEEGVSGASL	D4 PIC	PIC	AEEEGVSGASL	1
AEEELGTPRKF	D5 PIC	PIC	AEEEIGTPRKF	1
AEEELGTPRKF	D5 AV	AV	AEEEIGTPRKF	1
AEEELARAGW	D5 AV	AV	AEEELARAGW	1
AEEELARAGW	D5 PIC	PIC	AEEELARAGW	1
AEEEMRASL	D2 AV	AV	AEEEMRASL	1
AEEESKGSATY	D5 AV	AV	AEEESKGSATY	1
AEEESKGSATY	D5 PIC	PIC	AEEESKGSATY	1
AEEESTLTKL	D4 PIC	PIC	AEEESTLTKL	1
AEEFLRSLL	D4 PIC	PIC	AEEFLRSLL	1
AEEFLYRFL	D5 PIC	PIC	AEEFLYRFL	1
AEEGGAARL	D2 PIC	PIC	AEEGGAARL	1
AEEGGAARL	D4 AV	AV	AEEGGAARL	1
AEEGGAARL	D4 PIC	PIC	AEEGGAARL	1
AEEGGAARL	D2 AV	AV	AEEGGAARL	1
AEEGPPVQSL	D4 AV	AV	AEEGPPVQSL	1
AEEGQKAGEL	D4 PIC	PIC	AEEGQKAGEL	1
AEEHNLVFM	D2 AV	AV	AEEHNIVFM	1
AEEHNLVFM	D2 PIC	PIC	AEEHNIVFM	1
AEEHNLVFM	D4 PIC	PIC	AEEHNIVFM	1
AEELLQTYL	D4 PIC	PIC	AEEILQTYL	1
AEELLQTYL	D2 AV	AV	AEEILQTYL	1
AEELLQTYL	D2 PIC	PIC	AEEILQTYL	1
AEELLQTYL	D4 AV	AV	AEEILQTYL	1
AEELTVGQL	D4 AV	AV	AEEITVGQL	1
AEEKATGKLF	D5 PIC	PIC	AEEKATGKLF	1
AEEKATGKLF	D5 AV	AV	AEEKATGKLF	1
AEEKHLHVL	D4 PIC	PIC	AEEKHLHVL	1
AEEKHLHVL	D2 PIC	PIC	AEEKHLHVL	1
AEEKHLHVL	D4 AV	AV	AEEKHLHVL	1
AEEKHLHVL	D2 AV	AV	AEEKHLHVL	1
AEEKLPPSTL	D4 PIC	PIC	AEEKIPPSTL	1
AEEKLPPSTL	D4 AV	AV	AEEKIPPSTL	1
AEEKLPMTL	D4 PIC	PIC	AEEKLPMTL	1
AEEKLPMTL	D2 PIC	PIC	AEEKLPMTL	1
AEEKLPMTL	D4 AV	AV	AEEKLPMTL	1
AEEKPAPQM	D4 PIC	PIC	AEEKPAPQM	1
AEEKPAPQM	D4 AV	AV	AEEKPAPQM	1
AEEKQTKSF	D5 PIC	PIC	AEEKQTKSF	1
AEEKQTKSF	D5 AV	AV	AEEKQTKSF	1
AEEKSLLGL	D4 AV	AV	AEEKSLIGL	1
AEEKSLLGL	D4 PIC	PIC	AEEKSLIGL	1
AEEKTPLLVL	D4 PIC	PIC	AEEKTPLLVL	1
AEELERQGY	D5 PIC	PIC	AEELERQGY	1
AEELERQGY	D5 AV	AV	AEELERQGY	1
AEELFARKF	D5 PIC	PIC	AEELFARKF	1
AEELFARKF	D5 AV	AV	AEELFARKF	1
AEELGLPLL	D2 AV	AV	AEELGLPIL	1
AEELGVVAV	D4 AV	AV	AEELGVVAV	1
AEELLNKDF	D5 AV	AV	AEELLNKDF	1
AEELLNKDF	D5 PIC	PIC	AEELLNKDF	1
AEELLRLGL	D4 PIC	PIC	AEELLRIGL	1
AEELLRLGL	D2 AV	AV	AEELLRIGL	1
AEELLRLGL	D2 PIC	PIC	AEELLRIGL	1
AEELLRLGL	D4 AV	AV	AEELLRIGL	1
AEELLTHHF	D5 PIC	PIC	AEELLTHHF	1
AEELLTHHF	D5 AV	AV	AEELLTHHF	1
AEELRAKAL	D4 PIC	PIC	AEELRAKAL	1
AEELTNDLL	D4 PIC	PIC	AEELTNDIL	1
AEELTNDLL	D4 AV	AV	AEELTNDIL	1
AEELVGQEVL	D4 PIC	PIC	AEELVGQEVL	1
AEELVGQEVL	D2 AV	AV	AEELVGQEVL	1
AEELVGQEVL	D2 PIC	PIC	AEELVGQEVL	1
AEELVGQEVL	D4 AV	AV	AEELVGQEVL	1
AEEMLQQELL	D4 AV	AV	AEEMLQQELL	1
AEEMLQQELL	D4 PIC	PIC	AEEMLQQELL	1
AEENGLEVL	D4 AV	AV	AEENGLEVL	1
AEENGLLFL	D4 PIC	PIC	AEENGLLFL	1
AEENGNVQAL	D4 PIC	PIC	AEENGNVQAL	1
AEENGNVQALL	D4 PIC	PIC	AEENGNVQALL	1
AEENLPASSL	D2 AV	AV	AEENIPASSL	1
AEENLLMVL	D4 PIC	PIC	AEENLLMVL	1
AEENRM	D9 AV (Prim. DC)	AV	AEENRM	1
AEENTRVLY	D5 PIC	PIC	AEENTRVLY	1
AEENTRVLY	D5 AV	AV	AEENTRVLY	1
AEEPAGTSL	D2 AV	AV	AEEPAGTSL	1
AEEPAGTSL	D2 PIC	PIC	AEEPAGTSL	1
AEEPAGTSL	D4 AV	AV	AEEPAGTSL	1
AEEPAGTSL	D4 PIC	PIC	AEEPAGTSL	1
AEEPAGVYL	D2 AV	AV	AEEPAGVYL	1
AEEPGGHAY	D5 PIC	PIC	AEEPGGHAY	1
AEEPGGHAY	D5 AV	AV	AEEPGGHAY	1
AEEPHALEL	D2 AV	AV	AEEPHALEL	1
AEEPKPQQL	D4 PIC	PIC	AEEPKPQQL	1
AEEPKPQQL	D2 PIC	PIC	AEEPKPQQL	1
AEEPKPQQL	D4 AV	AV	AEEPKPQQL	1
AEEPPDGGTDGKAQL	D4 PIC	PIC	AEEPPDGGTDGKAQL	1
AEEPPTPAL	D4 PIC	PIC	AEEPPTPAL	1
AEEPPTPAL	D2 AV	AV	AEEPPTPAL	1
AEEPPTPAL	D2 PIC	PIC	AEEPPTPAL	1
AEEPPTPAL	D4 AV	AV	AEEPPTPAL	1
AEEPSKDGGAL	D4 PIC	PIC	AEEPSKDGGAL	1
AEEPSKDGGAL	D4 AV	AV	AEEPSKDGGAL	1
AEEPSPQAARL	D4 PIC	PIC	AEEPSPQAARL	1
AEEPSPQAARL	D4 AV	AV	AEEPSPQAARL	1
AEEPTNRTTL	D2 AV	AV	AEEPTNRTTL	1
AEEPTNRTTL	D4 AV	AV	AEEPTNRTTL	1
AEEPTNRTTL	D4 PIC	PIC	AEEPTNRTTL	1
AEEPWKNQL	D4 AV	AV	AEEPWKNQL	1
AEEPYLFSL	D2 AV	AV	AEEPYLFSL	1
AEEQAKNLL	D4 AV	AV	AEEQAKNLL	1
AEEQKTSGLM	D2 PIC	PIC	AEEQKTSGIM	1
AEEQKTSGLM	D4 PIC	PIC	AEEQKTSGIM	1
AEEQLALATSM	D4 AV	AV	AEEQLALATSM	1
AEEQNFLQL	D2 AV	AV	AEEQNFLQL	1
AEEQNFLQL	D2 PIC	PIC	AEEQNFLQL	1
AEEQNFLQL	D4 AV	AV	AEEQNFLQL	1
AEEQNFLQL	D4 PIC	PIC	AEEQNFLQL	1
AEEQQRLLDL	D4 AV	AV	AEEQQRILDL	1
AEEQQRLLDL	D4 PIC	PIC	AEEQQRILDL	1
AEEQRLQSL	D4 AV	AV	AEEQRIQSL	1
AEEQRLQSL	D4 PIC	PIC	AEEQRIQSL	1
AEEQSGGQYEL	D4 PIC	PIC	AEEQSGGQYEL	1
AEERAEVSEL	D4 PIC	PIC	AEERAEVSEL	1
AEERAEVSEL	D4 AV	AV	AEERAEVSEL	1
AEERDKRLAAKQSSG	D5 AV	AV	AEERDKRLAAKQSSG	1
AEERDKRLAAKQSSG	D6 AV	AV	AEERDKRLAAKQSSG	1
AEERDKRLAAKQSSG	D5 PIC	PIC	AEERDKRLAAKQSSG	1
AEERGRLSL	D4 PIC	PIC	AEERGRLSL	1
AEERGRLSL	D4 AV	AV	AEERGRLSL	1
AEERPRVAL	D4 PIC	PIC	AEERPRVAL	1
AEERPRVAL	D4 AV	AV	AEERPRVAL	1
AEERPTFDYL	D4 AV	AV	AEERPTFDYL	1
AEERRKYTL	D4 PIC	PIC	AEERRKYTL	1
AEERRKYTL	D2 AV	AV	AEERRKYTL	1
AEERSQFELL	D4 PIC	PIC	AEERSQFEIL	1
AEERVSFGL	D4 PIC	PIC	AEERVSFGL	1
AEESAFSTVL	D4 AV	AV	AEESAFSTVL	1
AEESAFSTVL	D4 PIC	PIC	AEESAFSTVL	1
AEESALRVGF	D5 PIC	PIC	AEESAIRVGF	1
AEESALRVGF	D5 AV	AV	AEESAIRVGF	1
AEESDLSRQY	D5 PIC	PIC	AEESDLSRQY	1
AEESDLSRQY	D5 AV	AV	AEESDLSRQY	1
AEESLFRVF	D5 PIC	PIC	AEESLFRVF	1
AEESQLRLEL	D4 AV	AV	AEESQIRIEL	1
AEESQLRLEL	D4 PIC	PIC	AEESQIRIEL	1
AEESRPHAL	D4 AV	AV	AEESRPHAL	1
AEESRPHAL	D4 PIC	PIC	AEESRPHAL	1
AEESRPHAL	D2 AV	AV	AEESRPHAL	1
AEETGVHLL	D4 PIC	PIC	AEETGVHII	1
AEETGVHLL	D2 AV	AV	AEETGVHII	1
AEETGVHLL	D2 PIC	PIC	AEETGVHII	1
AEETGVHLL	D4 AV	AV	AEETGVHII	1
AEETPGREHL	D4 PIC	PIC	AEETPGREHL	1
AEETPGREHL	D2 AV	AV	AEETPGREHL	1
AEETPGREHL	D4 AV	AV	AEETPGREHL	1
AEETQGFQRTL	D4 PIC	PIC	AEETQGFQRTL	1
AEETQGFQRTL	D4 AV	AV	AEETQGFQRTL	1
AEETSSPVL	D2 AV	AV	AEETSSPVI	1
AEETSSPVL	D2 PIC	PIC	AEETSSPVI	1
AEETSSPVL	D4 AV	AV	AEETSSPVI	1
AEETSSPVL	D4 PIC	PIC	AEETSSPVI	1
AEEVAQQKSL	D4 AV	AV	AEEVAQQKSL	1
AEEVATFFAK	D8 PIC (Prim. DC)	PIC	AEEVATFFAK	1
AEEVATFFAK	D8 AV (Prim. DC)	AV	AEEVATFFAK	1
AEEVGKTLL	D2 PIC	PIC	AEEVGKTLL	1
AEEVGKTLL	D4 AV	AV	AEEVGKTLL	1
AEEVGKTLL	D4 PIC	PIC	AEEVGKTLL	1
AEEVGTFSM	D4 PIC	PIC	AEEVGTFSM	1
AEEVGTFSM	D2 AV	AV	AEEVGTFSM	1
AEEVGVEHL	D2 AV	AV	AEEVGVEHL	1
AEEVGVEHL	D2 PIC	PIC	AEEVGVEHL	1
AEEVGVEHL	D4 AV	AV	AEEVGVEHL	1
AEEVGVEHL	D4 PIC	PIC	AEEVGVEHL	1
AEEVTRELL	D4 PIC	PIC	AEEVTRELL	1
AEEVTRELL	D2 AV	AV	AEEVTRELL	1
AEEVTRELL	D2 PIC	PIC	AEEVTRELL	1
AEEVTRELL	D4 AV	AV	AEEVTRELL	1
AEEYGGVMV	D4 AV	AV	AEEYGGVMV	1
AEEYGGVMV	D4 PIC	PIC	AEEYGGVMV	1
AEEYTEETEEREESTTGFDK	D8 AV (Prim. DC)	AV	AEEYTEETEEREESTTGFDK	1
AEFAERSVAKL	D4 PIC	PIC	AEFAERSVAKL	1
AEFAERSVAKL	D4 AV	AV	AEFAERSVAKL	1
AEFAERTVAKL	D4 AV	AV	AEFAERTVAKL	1
AEFAERTVAKL	D4 PIC	PIC	AEFAERTVAKL	1
AEFAEVSK	D2 AV	AV	AEFAEVSK	1
AEFARLMSL	D4 PIC	PIC	AEFARIMSI	1
AEFARLMSL	D2 AV	AV	AEFARIMSI	1
AEFARLMSL	D5 AV	AV	AEFARIMSI	1
AEFARLMSL	D4 AV	AV	AEFARIMSI	1
AEFARLMSL	D5 PIC	PIC	AEFARIMSI	1
AEFDAVVGY	D5 PIC	PIC	AEFDAVVGY	1
AEFDAVVGYL	D4 PIC	PIC	AEFDAVVGYL	1
AEFDKLYNTL	D2 AV	AV	AEFDKLYNTL	1
AEFDPEEDEPTL	D4 PIC	PIC	AEFDPEEDEPTL	1
AEFDPEEDEPTL	D2 AV	AV	AEFDPEEDEPTL	1
AEFDPEEDEPTL	D2 PIC	PIC	AEFDPEEDEPTL	1
AEFDPEEDEPTL	D4 AV	AV	AEFDPEEDEPTL	1
AEFDPKVKEGNTL	D4 PIC	PIC	AEFDPKVKEGNTL	1
AEFDPKVKEGNTL	D2 AV	AV	AEFDPKVKEGNTL	1
AEFDPKVKEGNTL	D2 PIC	PIC	AEFDPKVKEGNTL	1
AEFDPKVKEGNTL	D4 AV	AV	AEFDPKVKEGNTL	1
AEFDTPGHTL	D4 PIC	PIC	AEFDTPGHTL	1
AEFDTPGHTL	D2 PIC	PIC	AEFDTPGHTL	1
AEFDTPGHTL	D4 AV	AV	AEFDTPGHTL	1
AEFDTPGHTL	D2 AV	AV	AEFDTPGHTL	1
AEFEDFVL	D2 PIC	PIC	AEFEDFVL	1
AEFEDFVL	D2 AV	AV	AEFEDFVL	1
AEFEDLDSL	D4 PIC	PIC	AEFEDLDSL	1
AEFEDLDSL	D2 AV	AV	AEFEDLDSL	1
AEFEDLDSL	D2 PIC	PIC	AEFEDLDSL	1
AEFEDLDSL	D4 AV	AV	AEFEDLDSL	1
AEFEEFAGL	D2 PIC	PIC	AEFEEFAGL	1
AEFEEFAGL	D2 AV	AV	AEFEEFAGL	1
AEFEEPRVL	D5 AV	AV	AEFEEPRVI	1
AEFEEPRVLDL	D4 PIC	PIC	AEFEEPRVIDL	1
AEFEKLQKL	D5 PIC	PIC	AEFEKIQKL	1
AEFEKSAKENL	D4 AV	AV	AEFEKSAKENL	1
AEFELPKTM	D5 PIC	PIC	AEFELPKTM	1
AEFELPKTM	D5 AV	AV	AEFELPKTM	1
AEFEQGHQF	D5 PIC	PIC	AEFEQGHQF	1
AEFEQGHQF	D5 AV	AV	AEFEQGHQF	1
AEFEQGHQFL	D4 PIC	PIC	AEFEQGHQFL	1
AEFEQGHQFL	D2 AV	AV	AEFEQGHQFL	1
AEFEQLVL	D2 AV	AV	AEFEQIVL	1
AEFEQKLNRL	D4 PIC	PIC	AEFEQKINRL	1
AEFEQKLNRL	D2 AV	AV	AEFEQKINRL	1
AEFEQKLNRL	D2 PIC	PIC	AEFEQKINRL	1
AEFEQKLNRL	D4 AV	AV	AEFEQKINRL	1
AEFEVPRLVL	D4 PIC	PIC	AEFEVPRLVL	1
AEFEVVRTL	D5 AV	AV	AEFEVVRTI	1
AEFEVVRTL	D5 PIC	PIC	AEFEVVRTI	1
AEFGPEQQKEL	D4 PIC	PIC	AEFGPEQQKEL	1
AEFGRLAVEFL	D4 PIC	PIC	AEFGRIAVEFL	1
AEFGVVAAY	D5 PIC	PIC	AEFGVVAAY	1
AEFGVVAAY	D8 PIC (Prim. DC)	PIC	AEFGVVAAY	1
AEFGVVAAY	D5 AV	AV	AEFGVVAAY	1
AEFHTELERL	D4 PIC	PIC	AEFHTELERL	1
AEFHTELERL	D2 AV	AV	AEFHTELERL	1
AEFHTELERL	D2 PIC	PIC	AEFHTELERL	1
AEFHTELERL	D4 AV	AV	AEFHTELERL	1
AEFLETHGL	D4 PIC	PIC	AEFIETHGI	1
AEFLETHGL	D2 PIC	PIC	AEFIETHGI	1
AEFLETHGL	D4 AV	AV	AEFIETHGI	1
AEFLETHGL	D2 AV	AV	AEFIETHGI	1
AEFLLDTRDAGY	D5 PIC	PIC	AEFIIDTRDAGY	1
AEFLVAKAL	D2 AV	AV	AEFIVAKAI	1
AEFLVAKAL	D5 PIC	PIC	AEFIVAKAI	1
AEFLVAKAL	D5 AV	AV	AEFIVAKAI	1
AEFLVAKAL	D4 AV	AV	AEFIVAKAI	1
AEFLVAKAL	D4 PIC	PIC	AEFIVAKAI	1
AEFLVGGKY	D5 PIC	PIC	AEFIVGGKY	1
AEFKEAFQL	D2 AV	AV	AEFKEAFQL	1
AEFKEAFQL	D2 PIC	PIC	AEFKEAFQL	1
AEFKEAFQL	D4 AV	AV	AEFKEAFQL	1
AEFKEAFQL	D4 PIC	PIC	AEFKEAFQL	1
AEFKEAFQLF	D4 PIC	PIC	AEFKEAFQLF	1
AEFKEAFQLF	D2 AV	AV	AEFKEAFQLF	1
AEFKEAFQLF	D5 PIC	PIC	AEFKEAFQLF	1
AEFKEAFQLF	D5 AV	AV	AEFKEAFQLF	1
AEFKEAFSL	D4 PIC	PIC	AEFKEAFSL	1
AEFKEAFSL	D2 AV	AV	AEFKEAFSL	1
AEFKEAFSL	D2 PIC	PIC	AEFKEAFSL	1
AEFKEAFSL	D4 AV	AV	AEFKEAFSL	1
AEFKEAFSLF	D4 PIC	PIC	AEFKEAFSLF	1
AEFKEAFSLF	D5 PIC	PIC	AEFKEAFSLF	1
AEFKHLTL	D4 PIC	PIC	AEFKHLTL	1
AEFKHLTL	D2 AV	AV	AEFKHLTL	1
AEFKHLTL	D2 PIC	PIC	AEFKHLTL	1
AEFKHLTL	D4 AV	AV	AEFKHLTL	1
AEFKKLFGL	D4 PIC	PIC	AEFKKIFGL	1
AEFKKLFGL	D2 AV	AV	AEFKKIFGL	1
AEFKKTLEEAL	D4 PIC	PIC	AEFKKTLEEAI	1
AEFKRAVKV	D4 PIC	PIC	AEFKRAVKV	1
AEFKRAVKV	D2 PIC	PIC	AEFKRAVKV	1
AEFKRAVKV	D4 AV	AV	AEFKRAVKV	1
AEFKTKYKL	D2 AV	AV	AEFKTKYKL	1
AEFKTKYKL	D4 AV	AV	AEFKTKYKL	1
AEFKTKYKL	D4 PIC	PIC	AEFKTKYKL	1
AEFLAEHPNVTL	D4 PIC	PIC	AEFLAEHPNVTL	1
AEFLDDQETRL	D4 AV	AV	AEFLDDQETRL	1
AEFLDDQETRL	D4 PIC	PIC	AEFLDDQETRL	1
AEFLDDQETRL	D2 AV	AV	AEFLDDQETRL	1
AEFLKLKM	D3 PIC	PIC	AEFLKLKM	1
AEFLLHML	D4 PIC	PIC	AEFLLHML	1
AEFLLHML	D2 AV	AV	AEFLLHML	1
AEFLLHML	D2 PIC	PIC	AEFLLHML	1
AEFLPDPSAL	D4 PIC	PIC	AEFLPDPSAL	1
AEFLPDPSAL	D2 PIC	PIC	AEFLPDPSAL	1
AEFLPDPSAL	D4 AV	AV	AEFLPDPSAL	1
AEFLSEHPNVTL	D4 PIC	PIC	AEFLSEHPNVTL	1
AEFNDSDSGLSL	D4 PIC	PIC	AEFNDSDSGISL	1
AEFNDSDSGLSL	D2 PIC	PIC	AEFNDSDSGISL	1
AEFNDSDSGLSL	D4 AV	AV	AEFNDSDSGISL	1
AEFNLVNNAL	D2 AV	AV	AEFNLVNNAL	1
AEFNLVNNAL	D4 AV	AV	AEFNLVNNAL	1
AEFNLVNNAL	D4 PIC	PIC	AEFNLVNNAL	1
AEFNLVNNALL	D4 PIC	PIC	AEFNLVNNALL	1
AEFNRLMSL	D4 PIC	PIC	AEFNRIMSL	1
AEFNRLMSL	D2 PIC	PIC	AEFNRIMSL	1
AEFNRLMSL	D4 AV	AV	AEFNRIMSL	1
AEFNRLMSL	D2 AV	AV	AEFNRIMSL	1
AEFNSTPAVF	D4 PIC	PIC	AEFNSTPAVF	1
AEFNSTPAVF	D4 AV	AV	AEFNSTPAVF	1
AEFPEHATHL	D4 AV	AV	AEFPEHATHL	1
AEFPEKEAQL	D4 PIC	PIC	AEFPEKEAQL	1
AEFPEKEAQL	D4 AV	AV	AEFPEKEAQL	1
AEFPGAEL	D2 AV	AV	AEFPGAEL	1
AEFPGAEL	D2 PIC	PIC	AEFPGAEL	1
AEFPGLPEAL	D4 PIC	PIC	AEFPGLPEAL	1
AEFPGLPEAL	D2 AV	AV	AEFPGLPEAL	1
AEFPGLPEAL	D2 PIC	PIC	AEFPGLPEAL	1
AEFPGLPEAL	D4 AV	AV	AEFPGLPEAL	1
AEFPHSFLV	D2 AV	AV	AEFPHSFLV	1
AEFPHSFLV	D2 PIC	PIC	AEFPHSFLV	1
AEFPLDPQL	D2 AV	AV	AEFPLDPQL	1
AEFPLDPQL	D2 PIC	PIC	AEFPLDPQL	1
AEFPLDPQL	D4 AV	AV	AEFPLDPQL	1
AEFPLDPQL	D4 PIC	PIC	AEFPLDPQL	1
AEFPLEPML	D2 AV	AV	AEFPLEPML	1
AEFPLEPML	D2 PIC	PIC	AEFPLEPML	1
AEFPLEPML	D4 AV	AV	AEFPLEPML	1
AEFPLEPML	D4 PIC	PIC	AEFPLEPML	1
AEFQEHEHAL	D4 PIC	PIC	AEFQEHEHAL	1
AEFQEHEHAL	D2 AV	AV	AEFQEHEHAL	1
AEFQEHEHAL	D2 PIC	PIC	AEFQEHEHAL	1
AEFQEHEHAL	D4 AV	AV	AEFQEHEHAL	1
AEFQGYNVLL	D4 PIC	PIC	AEFQGYNVLL	1
AEFQRDLML	D4 PIC	PIC	AEFQRDIML	1
AEFQRDLML	D2 AV	AV	AEFQRDIML	1
AEFQRDLML	D2 PIC	PIC	AEFQRDIML	1
AEFQRDLML	D4 AV	AV	AEFQRDIML	1
AEFQRLPSY	D5 AV	AV	AEFQRLPSY	1
AEFQRLPSY	D5 PIC	PIC	AEFQRLPSY	1
AEFQRQLHW	D5 PIC	PIC	AEFQRQLHW	1
AEFRDYPPVL	D4 PIC	PIC	AEFRDYPPVL	1
AEFRDYPPVL	D2 AV	AV	AEFRDYPPVL	1
AEFRDYPPVL	D4 AV	AV	AEFRDYPPVL	1
AEFRKQEEVL	D4 AV	AV	AEFRKQEEVL	1
AEFSFHEAL	D2 AV	AV	AEFSFHEAL	1
AEFSFHEAL	D2 PIC	PIC	AEFSFHEAL	1
AEFSFHEAL	D4 AV	AV	AEFSFHEAL	1
AEFSFHEAL	D4 PIC	PIC	AEFSFHEAL	1
AEFSSALVSL	D4 AV	AV	AEFSSALVSI	1
AEFVGGVLV	D4 AV	AV	AEFVGGVLV	1
AEFVGGVLV	D4 PIC	PIC	AEFVGGVLV	1
AEFVGVSHL	D4 PIC	PIC	AEFVGVSHL	1
AEFVGVSHL	D2 AV	AV	AEFVGVSHL	1
AEFVGVSHL	D2 PIC	PIC	AEFVGVSHL	1
AEFVGVSHL	D4 AV	AV	AEFVGVSHL	1
AEFVNLEFL	D4 PIC	PIC	AEFVNLEFL	1
AEFVNLEFL	D2 AV	AV	AEFVNLEFL	1
AEFVSTPEL	D2 PIC	PIC	AEFVSTPEL	1
AEFVSTPEL	D4 AV	AV	AEFVSTPEL	1
AEFVSTPEL	D4 PIC	PIC	AEFVSTPEL	1
AEFYHPAQEY	D5 PIC	PIC	AEFYHPAQEY	1
AEGAATEEEGTPK	D7 AV (Prim. DC)	AV	AEGAATEEEGTPK	1
[truncated: 84,797 more rows]
